# Supplementary material for: Multi-modular structure of the gene regulatory network for specification and commitment of murine T cells
Source: Front Immunol. 2023 Jan 31;14:1108368. doi: 10.3389/fimmu.2023.1108368 (PMC9928580; doi:10.3389/fimmu.2023.1108368)
Supplement: Supplementary Table 1 — Comprehensive datasets for genes affected by transcription factor perturbations, with Accession Numbers of sources, and with transcription factor binding data where available. [file Table_1.xlsx]

## Sheet: README
This table compiles data from perturbation experiments with loss or gain of function of Bcl11a, Bcl11b, E2A (and HEB), Erg, GATA3, Ikaros, Lmo2, Notch (Notch 1 plus Notch 2), PU.1, Runx (Runx1 plus Runx3), STAT5 (STAT5a + STAT5b), and TCF1.
Rows list data for genes that were determined to be statistically significant Differentially Expressed Genes (DEGs) relative to controls under the perturbation tested.
First column is the name of the responsive target gene. Second column, "class", indicates whether that target is inferred to be a positive regulatory target "activated" or a negative regulatory target "inhibited" of the transcription factor in that worksheet.
Columns list the data sources. "LOF" = loss of function of the transcription factor was tested. "GOF" = gain of function of the transcription factor was tested.
Column names include the accession numbers of data sources in Gene Expression Omnibus, as GSExxxxx.
"deg occurrence" column totals up the number of times the gene is found to be a DEG.
Columns after "deg occurrence" report the number of ChIP-seq or CUT&RUN peaks representing the binding of the factor in the vicinity of the indicated DEG locus, as seen in the study cited.
DEGs sensitive to Bcl11a, Bcl11b, E2A (Miyazaki et al), Erg, GATA3, Ikaros (Arenzana et al), Lmo2 (McCormack et al, Cleveland et al), Notch, PU.1, Runx, STAT5, and TCF1 (Zhou et al) were provided by the original paper or as supplementary table from GEO.
DEG lists not provided by the original paper or GEO supplementary tables were processed using GEO2R.
Lmo2: Genes showing absolute Log2FC ≥ 1 and adj-P-value < 0.01 were selected as DEGs (Hirano_et_al_GSE162549).
Tcf7: Genes showing absolute Log2FC ≥ 1 and adj-P-value < 0.05 were selected as DEGs (Germar_et_al_GSE33513, Weber_et_al_GSE26560).
E2A: Genes showing absolute Log2FC ≥ 1 and adj-P-value < 0.01 were selected as DEGs (Xu_et_al_GSE43224).
Ikaros: Genes showing absolute Log2FC ≥ 1 and adj-P-value < 0.05 were selected as DEGs (Geimer_Le_Lay_et_al_GSE46090).
ChIP-seq data were downloaded, aligned to mm10 genome, and processed using in house pipeline by following ENCODE guidance. If replicates were provided, Irreproducible Discovery Rate (IDR) analysis was performed.
	BINDING DATA														DEG DATA
	Data sources used to identify transcription factor binding peaks:														Data sources used to identify DEGs:
	Hosokawa_et_al_GSE110305_DN3_Bcl11b_peak_number														Zhou_et_al_GSE165835_LOF_DN1_scRNAseq
	Miyazaki_et_al_GSE30518_DN3_E2A_peak_number														Hosokawa_et_al_GSE110882_Cas9
	Hiroyuki_et_al_GSE159960_DN3_GATA3_DSG_FA_common_peak_number#								# FA only and FA+DSG commonly detected peaks						Hosokawa_et_al_GSE110882_Lck_Cre
	Hirano_et_al_GSE162549_peak_number														Hosokawa_et_al_GSE110882_Vav_Cre
	Romero-Wolf_et_al_GSE148441_Phase1_RBPJk_nonpromoter_peak_number														Zhou_et_al_GSE165835_LOF_scRNAseq_within_cluster5*							*This dataset specifically focuses on the earliest changes in the first stages of divergence of WT and Bcl11b KO
	Romero-Wolf_et_al_GSE148441_Phase2_RBPJk_nonpromoter_peak_number														Zhou_et_al_GSE165835_LOF_scRNAseq_cluster2_vs_cluster0**							**This dataset specifically focuses on the middle stages of divergence between WT and Bcl11b KO
	Romero-Wolf_et_al_GSE148441_Phase1_RBPJk_promoter_peak_number														Xu_et_al_GSE43224_E2A_LOF_microarray
	Romero-Wolf_et_al_GSE148441_Phase2_RBPJk_promoter_peak_number														Miyazaki_et_al_GSE95339_Tcf3_Tcf12_LOF
	Zhang_et_al_GSE31235_DN1_PU1_peak_number														Scripture-Adams_et_al_GSE59215_LOF_DN2_bulkRNAseq_curated
	Shin_et_al_GSE218147_CnR_Runx_group1_peak_number##								##group 1: Phase 1 preferential non-promoter peaks						Arenzana_et_al_GSE67572_ETP_WT_vs_Ikzf1F4KO (zinc finger 4 KO)
	Shin_et_al_GSE218147_CnR_Runx_group2_peak_number##								##group 2: Phase 2 preferential non-promoter peaks						Arenzana_et_al_GSE67572_DN2_WT_vs_Ikzf1F4KO
	Shin_et_al_GSE218147_CnR_Runx_group3_peak_number##								##group 3: Phase 1 and Phase 2 shared non-promoter peaks						Arenzana_et_al_GSE67572_DN3_WT_vs_Ikzf1F4KO
	Spolski_et_al_IL_7_induced_STAT5B_peak_number														Arenzana_et_al_GSE67572_A2_cluster
	Shin_et_al_GSE218147_TCF1_DN3_peak_number														Arenzana_et_al_GSE67572_A3_cluster
	Li_et_al_GSE46662_TCF1_DP_peak_number														Arenzana_et_al_GSE67572_A5_cluster
	Oravecz_et_al_GSE61149_DN3_Ikaros_peak_number														Arenzana_et_al_GSE67572_A6_cluster
															Arenzana_et_al_GSE67572_A7_cluster
															Arenzana_et_al_GSE67572_A8_cluster
															Li_et_al_GSE129244_GOF_DN2
															McCormack_et_al_GSE49164_GOF_microarray_DN
															Cleveland_et_al_GOF_immortalized_DN						(table in the paper)
															Hirano_et_al_GSE162549_microarray
															Romero-Wolf_et_al_GSE148441_Phase1_LOF
															Romero-Wolf_et_al_GSE148441_Phase2_LOF
															Ungerback_et_al_GSE93755_LOF_DN2a
															Ungerback_et_al_GSE93755_DN2b_GOF_LOF
															Shin_et_al_GSE154304_LOF_Phase1
															Shin_et_al_GSE154304_LOF_Phase2
															Shin_et_al_scRNAseq_GSE218149_d3pi_LOF
															Shin_et_al_GSE218149_scRNAseq_d6pi_LOF
															Shin_et_al_GSE218149_scRNAseq_d2pi_GOF
															Shin_et_al_GSE218149_scRNAseq_d4pi_GOF
															Spolski_et_al_GSE184845_LOF_CD25+Bcl11b-DN2a
															Spolski_et_al_GSE184845_LOF_CD25+Bcl11b+DN2b
															Zhou_et_al_GSE165835_LOF_DN1_scRNAseq
															Germar_et_al_GSE33513_LOF_microarray
															Weber_et_al_GSE26560_GOF_microarray
															Harly_et_al_PMID31358996_Supplementary_Table7***							*** This table includes TCF1 target genes in early ILC progenitor cells.
																						*** Curated gene list from the authors based on bulk RNA-seq, scRNA-seq and TCF1 binding data

## Sheet: Bcl11a
gene	class	Zhou_et_al_GSE165835_LOF_DN1_scRNAseq
Dntt	Bcl11a_activated	1
Il21r	Bcl11a_activated	1
Mef2c	Bcl11a_activated	1
Lmo2	Bcl11a_activated	1
Hoxa7	Bcl11a_activated	1
Tbxa2r	Bcl11a_activated	1
Ccnd1	Bcl11a_activated	1
Ablim1	Bcl11a_activated	1
Egfl7	Bcl11a_activated	1
Ctsg	Bcl11a_activated	1
Lmo1	Bcl11a_activated	1
Unc93b1	Bcl11a_activated	1
Slco3a1	Bcl11a_activated	1
Cd81	Bcl11a_activated	1
Xrcc6	Bcl11a_activated	1
Cd52	Bcl11a_activated	1
Cd48	Bcl11a_activated	1
Gm2a	Bcl11a_activated	1
Serpinb1a	Bcl11a_activated	1
Ptp4a3	Bcl11a_activated	1
Ptpn18	Bcl11a_activated	1
Vamp5	Bcl11a_activated	1
Gmfg	Bcl11a_activated	1
Tspan13	Bcl11a_activated	1
Ramp1	Bcl11a_activated	1
Vim	Bcl11a_activated	1
Nrgn	Bcl11a_inhibited	-1
Skp1a	Bcl11a_inhibited	-1
Grb2	Bcl11a_inhibited	-1
Klhdc2	Bcl11a_inhibited	-1
Dbnl	Bcl11a_inhibited	-1
Fut8	Bcl11a_inhibited	-1
Mt1	Bcl11a_inhibited	-1
Crip1	Bcl11a_inhibited	-1
Nt5dc2	Bcl11a_inhibited	-1
Pgrmc1	Bcl11a_inhibited	-1
Trbc1	Bcl11a_inhibited	-1
Eef2k	Bcl11a_inhibited	-1
Ivns1abp	Bcl11a_inhibited	-1
Bcl2	Bcl11a_inhibited	-1
Runx3	Bcl11a_inhibited	-1
Pkig	Bcl11a_inhibited	-1
Dpp4	Bcl11a_inhibited	-1
Cd24a	Bcl11a_inhibited	-1
Hbb-bt	Bcl11a_inhibited	-1
Thy1	Bcl11a_inhibited	-1
Tcf7	Bcl11a_inhibited	-1
Fyb	Bcl11a_inhibited	-1
Tuba8	Bcl11a_inhibited	-1
Gata3	Bcl11a_inhibited	-1
Gimap9	Bcl11a_inhibited	-1
Tsnax	Bcl11a_inhibited	-1
Esm1	Bcl11a_inhibited	-1
Trdc	Bcl11a_inhibited	-1
Tcrg-C1	Bcl11a_inhibited	-1
Ptms	Bcl11a_inhibited	-1
Cdkn1a	Bcl11a_inhibited	-1
Ahr	Bcl11a_inhibited	-1
Slc6a13	Bcl11a_inhibited	-1
Mycn	Bcl11a_inhibited	-1
5830418P13Rik	Bcl11a_inhibited	-1
Pde4a	Bcl11a_inhibited	-1
Trf	Bcl11a_inhibited	-1
Basp1	Bcl11a_inhibited	-1
Fcer1g	Bcl11a_inhibited	-1
Tubb6	Bcl11a_inhibited	-1
Cpa3	Bcl11a_inhibited	-1
Snap47	Bcl11a_inhibited	-1
2900026A02Rik	Bcl11a_inhibited	-1
H2-Q7	Bcl11a_inhibited	-1
Cpne2	Bcl11a_inhibited	-1
Gzmb	Bcl11a_inhibited	-1
Iqgap2	Bcl11a_inhibited	-1
Col9a3	Bcl11a_inhibited	-1
Igfbp7	Bcl11a_inhibited	-1
Gimap5	Bcl11a_inhibited	-1
Itga2b	Bcl11a_inhibited	-1
Gm29017	Bcl11a_inhibited	-1
Xlr3b	Bcl11a_inhibited	-1
Ksr1	Bcl11a_inhibited	-1
Timp2	Bcl11a_inhibited	-1
Mgst2	Bcl11a_inhibited	-1
Upp1	Bcl11a_inhibited	-1
Fgf3	Bcl11a_inhibited	-1
H2-Q6	Bcl11a_inhibited	-1
Tnfrsf9	Bcl11a_inhibited	-1
Gpr183	Bcl11a_inhibited	-1
Emid1	Bcl11a_inhibited	-1
Dok3	Bcl11a_inhibited	-1
Espn	Bcl11a_inhibited	-1
Aqp11	Bcl11a_inhibited	-1
Zfp105	Bcl11a_inhibited	-1
Gzma	Bcl11a_inhibited	-1
Cd63	Bcl11a_inhibited	-1
Cyp11a1	Bcl11a_inhibited	-1
Homer2	Bcl11a_inhibited	-1
Pglyrp1	Bcl11a_inhibited	-1
Alox5	Bcl11a_inhibited	-1
Ston2	Bcl11a_inhibited	-1
Zbtb16	Bcl11a_inhibited	-1
Gpx8	Bcl11a_inhibited	-1
H19	Bcl11a_inhibited	-1
Hbb-y	Bcl11a_inhibited	-1

## Sheet: Bcl11b
gene	class	Hosokawa_et_al_GSE110882_Cas9	Hosokawa_et_al_GSE110882_Lck_Cre	Hosokawa_et_al_GSE110882_Vav_Cre	Zhou_et_al_GSE165835_LOF_scRNAseq_within_cluster5	Zhou_et_al_GSE165835_LOF_scRNAseq_cluster2_vs_cluster0	deg_occurrence	Hosokawa_et_al_GSE110305_DN3_Bcl11b_peak_number
Cd3d	Bcl11b_activated	1	1	1	1	1	5	4
Cd3g	Bcl11b_activated	1	1	1	1	1	5	0
Actn1	Bcl11b_activated	1	1	1	0	1	4	10
Cd3e	Bcl11b_activated	1	0	1	1	1	4	6
Rgcc	Bcl11b_activated	0	1	1	1	1	4	5
Tpd52	Bcl11b_activated	1	1	0	1	1	4	5
Dntt	Bcl11b_activated	1	0	1	1	1	4	4
Ccdc18	Bcl11b_activated	1	1	1	0	1	4	1
Dgkeos	Bcl11b_activated	1	1	1	0	1	4	0
Gm5111	Bcl11b_activated	1	0	1	1	1	4	0
Gmpr	Bcl11b_activated	1	1	1	0	0	3	14
Frmd4a	Bcl11b_activated	1	1	1	0	0	3	13
Nfatc2	Bcl11b_activated	1	1	1	0	0	3	13
Rab11fip4	Bcl11b_activated	1	1	1	0	0	3	12
Gbp4	Bcl11b_activated	1	1	1	0	0	3	11
Tmem131	Bcl11b_activated	1	1	1	0	0	3	10
Dgkg	Bcl11b_activated	1	1	1	0	0	3	10
Ccnd2	Bcl11b_activated	0	0	1	1	1	3	10
Plcg1	Bcl11b_activated	1	1	1	0	0	3	9
Synj2	Bcl11b_activated	1	1	1	0	0	3	9
Il21r	Bcl11b_activated	1	1	1	0	0	3	9
Emp1	Bcl11b_activated	1	1	1	0	0	3	7
Sox13	Bcl11b_activated	1	1	1	0	0	3	7
Cd5	Bcl11b_activated	1	1	1	0	0	3	7
Id3	Bcl11b_activated	1	1	1	0	0	3	7
Ifngr2	Bcl11b_activated	1	1	1	0	0	3	7
Ehd3	Bcl11b_activated	1	1	1	0	0	3	6
Grasp	Bcl11b_activated	1	1	1	0	0	3	6
Abtb2	Bcl11b_activated	1	1	1	0	0	3	6
Sestd1	Bcl11b_activated	1	1	1	0	0	3	6
Il10ra	Bcl11b_activated	1	1	1	0	0	3	6
Epcam	Bcl11b_activated	0	1	1	0	1	3	6
Evpl	Bcl11b_activated	1	1	1	0	0	3	5
Matk	Bcl11b_activated	1	1	1	0	0	3	5
Frmd6	Bcl11b_activated	1	1	1	0	0	3	5
Rgs10	Bcl11b_activated	1	1	1	0	0	3	5
Myl10	Bcl11b_activated	0	1	1	0	1	3	5
Pcmtd1	Bcl11b_activated	1	0	0	1	1	3	5
Steap3	Bcl11b_activated	1	1	1	0	0	3	4
Cd6	Bcl11b_activated	1	1	1	0	0	3	4
Cldn4	Bcl11b_activated	1	1	1	0	0	3	4
Arpp21	Bcl11b_activated	0	0	1	1	1	3	4
Fam117a	Bcl11b_activated	1	1	1	0	0	3	3
Spib	Bcl11b_activated	1	1	1	0	0	3	3
Slc37a1	Bcl11b_activated	1	1	1	0	0	3	3
Plekha7	Bcl11b_activated	1	1	1	0	0	3	3
Dapk1	Bcl11b_activated	1	1	1	0	0	3	3
Rasal1	Bcl11b_activated	1	1	1	0	0	3	3
Nfkb2	Bcl11b_activated	1	1	1	0	0	3	3
Rhbdf2	Bcl11b_activated	1	1	1	0	0	3	3
Tmem176b	Bcl11b_activated	1	0	1	0	1	3	3
Hid1	Bcl11b_activated	1	1	1	0	0	3	2
Smox	Bcl11b_activated	1	1	1	0	0	3	2
Smyd2	Bcl11b_activated	1	1	1	0	0	3	2
Tbxa2r	Bcl11b_activated	1	1	1	0	0	3	2
Plxnd1	Bcl11b_activated	1	1	1	0	0	3	2
Smim5	Bcl11b_activated	1	1	1	0	0	3	2
Tmem221	Bcl11b_activated	1	1	1	0	0	3	2
Ccdc153	Bcl11b_activated	1	1	1	0	0	3	2
Bst1	Bcl11b_activated	1	1	1	0	0	3	2
Comp	Bcl11b_activated	1	1	1	0	0	3	2
Mpzl2	Bcl11b_activated	1	1	1	0	0	3	2
Tmprss4	Bcl11b_activated	1	1	1	0	0	3	2
Gbp8	Bcl11b_activated	1	1	1	0	0	3	2
Slc5a9	Bcl11b_activated	1	1	1	0	0	3	2
Tnfrsf1a	Bcl11b_activated	1	1	1	0	0	3	2
Ass1	Bcl11b_activated	0	1	1	0	1	3	2
Lgals1	Bcl11b_activated	0	1	1	0	1	3	2
Camkv	Bcl11b_activated	1	1	1	0	0	3	1
Def8	Bcl11b_activated	1	1	1	0	0	3	1
Sirt5	Bcl11b_activated	1	1	1	0	0	3	1
Map4k2	Bcl11b_activated	1	1	1	0	0	3	1
Fer1l5	Bcl11b_activated	1	1	1	0	0	3	1
Glyctk	Bcl11b_activated	1	1	1	0	0	3	1
Pqlc3	Bcl11b_activated	1	1	1	0	0	3	1
Dgke	Bcl11b_activated	1	1	1	0	0	3	1
Mzb1	Bcl11b_activated	1	1	1	0	0	3	1
Kif7	Bcl11b_activated	1	1	1	0	0	3	1
Khdc1a	Bcl11b_activated	0	1	1	0	1	3	1
Ptcra	Bcl11b_activated	0	1	0	1	1	3	1
BC025920	Bcl11b_activated	1	1	1	0	0	3	0
Gm26839	Bcl11b_activated	1	1	1	0	0	3	0
Llgl1	Bcl11b_activated	1	1	1	0	0	3	0
Gm15708	Bcl11b_activated	1	1	1	0	0	3	0
Pisd-ps1	Bcl11b_activated	1	1	1	0	0	3	0
Dcp1b	Bcl11b_activated	1	1	1	0	0	3	0
Zeb2os	Bcl11b_activated	1	1	1	0	0	3	0
Ttc38	Bcl11b_activated	1	1	1	0	0	3	0
Bbof1	Bcl11b_activated	1	1	1	0	0	3	0
Pisd-ps3	Bcl11b_activated	1	1	1	0	0	3	0
Acy3	Bcl11b_activated	1	1	1	0	0	3	0
F730043M19Rik	Bcl11b_activated	1	1	1	0	0	3	0
Pisd-ps2	Bcl11b_activated	1	1	1	0	0	3	0
1300002E11Rik	Bcl11b_activated	1	1	1	0	0	3	0
Pld4	Bcl11b_activated	0	1	1	0	1	3	0
Ctla2a	Bcl11b_activated	0	0	1	1	1	3	0
Olfr1507	Bcl11b_activated	0	1	1	0	0	2	61
Foxn3	Bcl11b_activated	1	1	0	0	0	2	25
Bach2	Bcl11b_activated	1	0	1	0	0	2	18
Galnt2	Bcl11b_activated	0	1	1	0	0	2	17
Tnfaip3	Bcl11b_activated	1	1	0	0	0	2	17
Bcl11b	Bcl11b_activated	0	1	1	0	0	2	16
Ctdspl	Bcl11b_activated	1	1	0	0	0	2	15
Peli2	Bcl11b_activated	1	1	0	0	0	2	15
Ptprj	Bcl11b_activated	0	1	1	0	0	2	14
Hdac4	Bcl11b_activated	0	1	1	0	0	2	14
Bcl2l14	Bcl11b_activated	1	0	1	0	0	2	13
Prkag2	Bcl11b_activated	0	1	1	0	0	2	12
Tnfrsf1b	Bcl11b_activated	0	1	1	0	0	2	12
Dleu7	Bcl11b_activated	0	1	1	0	0	2	12
Pag1	Bcl11b_activated	0	1	1	0	0	2	12
Ctif	Bcl11b_activated	1	1	0	0	0	2	12
Prag1	Bcl11b_activated	0	1	1	0	0	2	11
Rab44	Bcl11b_activated	0	1	1	0	0	2	11
Tmem154	Bcl11b_activated	1	0	1	0	0	2	11
Jun	Bcl11b_activated	1	0	1	0	0	2	11
Itpr1	Bcl11b_activated	0	1	1	0	0	2	10
Pgpep1l	Bcl11b_activated	0	1	1	0	0	2	10
Cblb	Bcl11b_activated	0	1	1	0	0	2	10
Asah2	Bcl11b_activated	1	0	1	0	0	2	10
Adamts17	Bcl11b_activated	0	1	1	0	0	2	9
Rasa2	Bcl11b_activated	0	1	1	0	0	2	9
Ctla4	Bcl11b_activated	0	1	1	0	0	2	9
Spred2	Bcl11b_activated	0	1	1	0	0	2	9
Sik1	Bcl11b_activated	0	1	1	0	0	2	9
Trp53i11	Bcl11b_activated	0	1	1	0	0	2	9
Ndrg1	Bcl11b_activated	1	1	0	0	0	2	9
Cd28	Bcl11b_activated	1	1	0	0	0	2	9
St8sia1	Bcl11b_activated	1	1	0	0	0	2	9
Pcnx	Bcl11b_activated	0	1	1	0	0	2	8
Gtf2ird1	Bcl11b_activated	1	1	0	0	0	2	8
Tnfrsf8	Bcl11b_activated	1	1	0	0	0	2	8
Ablim1	Bcl11b_activated	1	0	0	0	1	2	8
Sfmbt2	Bcl11b_activated	0	1	1	0	0	2	7
Neurl1b	Bcl11b_activated	0	1	1	0	0	2	7
Ptk2b	Bcl11b_activated	0	1	1	0	0	2	7
Ccr9	Bcl11b_activated	0	1	1	0	0	2	7
Coro2a	Bcl11b_activated	0	1	1	0	0	2	7
Traf1	Bcl11b_activated	0	1	1	0	0	2	7
Runx2	Bcl11b_activated	1	0	1	0	0	2	7
Abcg3	Bcl11b_activated	1	0	1	0	0	2	7
Zeb2	Bcl11b_activated	1	1	0	0	0	2	7
Il20ra	Bcl11b_activated	1	1	0	0	0	2	7
Afap1	Bcl11b_activated	1	1	0	0	0	2	7
Cdkn1a	Bcl11b_activated	0	1	1	0	0	2	6
Itga6	Bcl11b_activated	0	1	1	0	0	2	6
Plxdc1	Bcl11b_activated	0	1	1	0	0	2	6
Sh2b2	Bcl11b_activated	0	1	1	0	0	2	6
Kcng3	Bcl11b_activated	0	1	1	0	0	2	6
Sema4a	Bcl11b_activated	0	1	1	0	0	2	6
Tbc1d16	Bcl11b_activated	0	1	1	0	0	2	6
Foxp4	Bcl11b_activated	0	1	1	0	0	2	6
Notch3	Bcl11b_activated	0	1	1	0	0	2	6
Hemk1	Bcl11b_activated	1	1	0	0	0	2	6
Tesc	Bcl11b_activated	1	1	0	0	0	2	6
Cish	Bcl11b_activated	0	1	1	0	0	2	5
Tuba8	Bcl11b_activated	0	1	1	0	0	2	5
1700001O22Rik	Bcl11b_activated	0	1	1	0	0	2	5
Axdnd1	Bcl11b_activated	0	1	1	0	0	2	5
Pxylp1	Bcl11b_activated	0	1	1	0	0	2	5
Tmem121	Bcl11b_activated	0	1	1	0	0	2	5
Uck2	Bcl11b_activated	0	1	1	0	0	2	5
Pik3c2b	Bcl11b_activated	0	1	1	0	0	2	5
Dhcr24	Bcl11b_activated	0	1	1	0	0	2	5
Nabp1	Bcl11b_activated	1	0	1	0	0	2	5
Kif17	Bcl11b_activated	1	1	0	0	0	2	5
Fam234b	Bcl11b_activated	1	1	0	0	0	2	5
Hmgcs2	Bcl11b_activated	0	1	1	0	0	2	4
Nyap1	Bcl11b_activated	0	1	1	0	0	2	4
Cd24a	Bcl11b_activated	0	1	1	0	0	2	4
Rpia	Bcl11b_activated	0	1	1	0	0	2	4
Pex26	Bcl11b_activated	0	1	1	0	0	2	4
Fam69b	Bcl11b_activated	0	1	1	0	0	2	4
Agfg2	Bcl11b_activated	0	1	1	0	0	2	4
Khdc1b	Bcl11b_activated	0	1	1	0	0	2	4
Padi3	Bcl11b_activated	0	1	1	0	0	2	4
Alpk3	Bcl11b_activated	0	1	1	0	0	2	4
Rfx2	Bcl11b_activated	0	1	1	0	0	2	4
Pstpip1	Bcl11b_activated	0	1	1	0	0	2	4
Tifab	Bcl11b_activated	0	1	1	0	0	2	4
Gm525	Bcl11b_activated	0	1	1	0	0	2	4
Tbc1d31	Bcl11b_activated	0	1	1	0	0	2	4
Hsf2bp	Bcl11b_activated	1	0	1	0	0	2	4
Zcchc24	Bcl11b_activated	1	0	1	0	0	2	4
Rasa4	Bcl11b_activated	1	0	1	0	0	2	4
Sh3bp5	Bcl11b_activated	1	0	1	0	0	2	4
Gpr132	Bcl11b_activated	1	0	1	0	0	2	4
Dusp2	Bcl11b_activated	1	0	1	0	0	2	4
AA467197	Bcl11b_activated	1	0	1	0	0	2	4
Nckap5	Bcl11b_activated	1	1	0	0	0	2	4
Tbc1d8	Bcl11b_activated	1	1	0	0	0	2	4
Crtc1	Bcl11b_activated	0	1	1	0	0	2	3
Espnl	Bcl11b_activated	0	1	1	0	0	2	3
Pparg	Bcl11b_activated	0	1	1	0	0	2	3
Atp2a1	Bcl11b_activated	0	1	1	0	0	2	3
Itgb4	Bcl11b_activated	0	1	1	0	0	2	3
Klf16	Bcl11b_activated	0	1	1	0	0	2	3
Gfi1b	Bcl11b_activated	0	1	1	0	0	2	3
Cdh23	Bcl11b_activated	0	1	1	0	0	2	3
Padi6	Bcl11b_activated	0	1	1	0	0	2	3
Kcnh3	Bcl11b_activated	0	1	1	0	0	2	3
Card10	Bcl11b_activated	0	1	1	0	0	2	3
Arl5c	Bcl11b_activated	0	1	1	0	0	2	3
Traf4	Bcl11b_activated	0	1	1	0	0	2	3
Adssl1	Bcl11b_activated	0	1	1	0	0	2	3
Foxred2	Bcl11b_activated	0	1	1	0	0	2	3
Slc37a2	Bcl11b_activated	0	1	1	0	0	2	3
Lipg	Bcl11b_activated	0	1	1	0	0	2	3
Csrp1	Bcl11b_activated	0	1	1	0	0	2	3
Themis2	Bcl11b_activated	1	0	1	0	0	2	3
Rab38	Bcl11b_activated	1	0	1	0	0	2	3
Ptpn18	Bcl11b_activated	1	0	1	0	0	2	3
Lat	Bcl11b_activated	1	0	1	0	0	2	3
Gpr146	Bcl11b_activated	1	1	0	0	0	2	3
Sec31b	Bcl11b_activated	1	1	0	0	0	2	3
Kcnh2	Bcl11b_activated	1	1	0	0	0	2	3
Nrg2	Bcl11b_activated	1	1	0	0	0	2	3
Nebl	Bcl11b_activated	1	1	0	0	0	2	3
Col27a1	Bcl11b_activated	1	1	0	0	0	2	3
Dhrs3	Bcl11b_activated	1	1	0	0	0	2	3
Tmem50b	Bcl11b_activated	1	1	0	0	0	2	3
Skap1	Bcl11b_activated	0	0	0	1	1	2	3
Plekhg2	Bcl11b_activated	0	1	1	0	0	2	2
Rab27a	Bcl11b_activated	0	1	1	0	0	2	2
Qsox2	Bcl11b_activated	0	1	1	0	0	2	2
2300002M23Rik	Bcl11b_activated	0	1	1	0	0	2	2
Nynrin	Bcl11b_activated	0	1	1	0	0	2	2
BC049352	Bcl11b_activated	0	1	1	0	0	2	2
Adcy6	Bcl11b_activated	0	1	1	0	0	2	2
Dgcr6	Bcl11b_activated	0	1	1	0	0	2	2
Wdr78	Bcl11b_activated	0	1	1	0	0	2	2
Csf2ra	Bcl11b_activated	0	1	1	0	0	2	2
Aprt	Bcl11b_activated	0	1	1	0	0	2	2
Entpd1	Bcl11b_activated	0	1	1	0	0	2	2
Dhcr7	Bcl11b_activated	0	1	1	0	0	2	2
Fam167a	Bcl11b_activated	0	1	1	0	0	2	2
Baiap3	Bcl11b_activated	0	1	1	0	0	2	2
Vwce	Bcl11b_activated	0	1	1	0	0	2	2
Nphp3	Bcl11b_activated	0	1	1	0	0	2	2
Smim3	Bcl11b_activated	0	1	1	0	0	2	2
Tnfsf14	Bcl11b_activated	0	1	1	0	0	2	2
Ankrd22	Bcl11b_activated	0	1	1	0	0	2	2
Alpk1	Bcl11b_activated	0	1	1	0	0	2	2
Adamtsl2	Bcl11b_activated	0	1	1	0	0	2	2
Duxbl3	Bcl11b_activated	0	1	1	0	0	2	2
Pgghg	Bcl11b_activated	0	1	1	0	0	2	2
Mtf2	Bcl11b_activated	0	1	1	0	0	2	2
Hebp1	Bcl11b_activated	0	1	1	0	0	2	2
Zfp831	Bcl11b_activated	0	1	1	0	0	2	2
Bcl9	Bcl11b_activated	0	1	1	0	0	2	2
Lzts2	Bcl11b_activated	0	1	1	0	0	2	2
Lman2l	Bcl11b_activated	0	1	1	0	0	2	2
Clec11a	Bcl11b_activated	0	1	1	0	0	2	2
Ttll9	Bcl11b_activated	0	1	1	0	0	2	2
Ermp1	Bcl11b_activated	1	0	1	0	0	2	2
Nmnat3	Bcl11b_activated	1	0	1	0	0	2	2
Tbc1d4	Bcl11b_activated	1	0	1	0	0	2	2
2410004P03Rik	Bcl11b_activated	1	0	1	0	0	2	2
H2-DMa	Bcl11b_activated	1	0	1	0	0	2	2
Angptl7	Bcl11b_activated	1	0	1	0	0	2	2
Vpreb2	Bcl11b_activated	1	0	1	0	0	2	2
Eepd1	Bcl11b_activated	1	1	0	0	0	2	2
Ldhb	Bcl11b_activated	1	1	0	0	0	2	2
Scn4b	Bcl11b_activated	1	1	0	0	0	2	2
Zfp703	Bcl11b_activated	1	1	0	0	0	2	2
Scamp1	Bcl11b_activated	1	1	0	0	0	2	2
Art4	Bcl11b_activated	1	1	0	0	0	2	2
Sh2d5	Bcl11b_activated	1	1	0	0	0	2	2
Map3k19	Bcl11b_activated	1	1	0	0	0	2	2
Lrp8	Bcl11b_activated	1	1	0	0	0	2	2
Zfp609	Bcl11b_activated	1	1	0	0	0	2	2
Lmo1	Bcl11b_activated	1	1	0	0	0	2	2
Caskin2	Bcl11b_activated	1	1	0	0	0	2	2
Zc3h12c	Bcl11b_activated	1	1	0	0	0	2	2
Ptprn	Bcl11b_activated	1	1	0	0	0	2	2
D630045J12Rik	Bcl11b_activated	1	1	0	0	0	2	2
Mndal	Bcl11b_activated	1	0	0	0	1	2	2
Gm5134	Bcl11b_activated	0	1	1	0	0	2	1
Tmem151b	Bcl11b_activated	0	1	1	0	0	2	1
Chd3	Bcl11b_activated	0	1	1	0	0	2	1
Hsdl1	Bcl11b_activated	0	1	1	0	0	2	1
Arc	Bcl11b_activated	0	1	1	0	0	2	1
Rasgrp2	Bcl11b_activated	0	1	1	0	0	2	1
Acot5	Bcl11b_activated	0	1	1	0	0	2	1
C1qtnf1	Bcl11b_activated	0	1	1	0	0	2	1
Pla2g12a	Bcl11b_activated	0	1	1	0	0	2	1
Ncf2	Bcl11b_activated	0	1	1	0	0	2	1
Tuba4a	Bcl11b_activated	0	1	1	0	0	2	1
Tgif2	Bcl11b_activated	0	1	1	0	0	2	1
Duxbl2	Bcl11b_activated	0	1	1	0	0	2	1
Klhl26	Bcl11b_activated	0	1	1	0	0	2	1
Tmc6	Bcl11b_activated	0	1	1	0	0	2	1
4930427A07Rik	Bcl11b_activated	0	1	1	0	0	2	1
Duxbl1	Bcl11b_activated	0	1	1	0	0	2	1
Dnah2	Bcl11b_activated	0	1	1	0	0	2	1
Syde2	Bcl11b_activated	0	1	1	0	0	2	1
Six5	Bcl11b_activated	0	1	1	0	0	2	1
Armc7	Bcl11b_activated	0	1	1	0	0	2	1
Anks3	Bcl11b_activated	0	1	1	0	0	2	1
Tsen54	Bcl11b_activated	0	1	1	0	0	2	1
Upk1b	Bcl11b_activated	0	1	1	0	0	2	1
Il27ra	Bcl11b_activated	0	1	1	0	0	2	1
Kyat3	Bcl11b_activated	0	1	1	0	0	2	1
Dnaaf1	Bcl11b_activated	0	1	1	0	0	2	1
Tmc5	Bcl11b_activated	0	1	1	0	0	2	1
E2f7	Bcl11b_activated	0	1	1	0	0	2	1
Abi3	Bcl11b_activated	0	1	1	0	0	2	1
Hsd11b1	Bcl11b_activated	0	1	1	0	0	2	1
Taf1c	Bcl11b_activated	0	1	1	0	0	2	1
Hif3a	Bcl11b_activated	0	1	1	0	0	2	1
Mmp23	Bcl11b_activated	0	1	1	0	0	2	1
Slc5a3	Bcl11b_activated	0	1	1	0	0	2	1
Myo18b	Bcl11b_activated	0	1	1	0	0	2	1
St6galnac3	Bcl11b_activated	0	1	1	0	0	2	1
Cyp2j9	Bcl11b_activated	1	0	1	0	0	2	1
Pfkfb4	Bcl11b_activated	1	0	1	0	0	2	1
Eva1b	Bcl11b_activated	1	0	1	0	0	2	1
Unc93b1	Bcl11b_activated	1	0	1	0	0	2	1
Nxpe5	Bcl11b_activated	1	0	1	0	0	2	1
Klk8	Bcl11b_activated	1	0	1	0	0	2	1
Stambpl1	Bcl11b_activated	1	0	1	0	0	2	1
Lxn	Bcl11b_activated	1	0	1	0	0	2	1
Psd	Bcl11b_activated	1	1	0	0	0	2	1
Slc25a29	Bcl11b_activated	1	1	0	0	0	2	1
9930012K11Rik	Bcl11b_activated	1	1	0	0	0	2	1
H2-DMb2	Bcl11b_activated	1	1	0	0	0	2	1
Llgl2	Bcl11b_activated	1	1	0	0	0	2	1
A930003A15Rik	Bcl11b_activated	1	1	0	0	0	2	1
Zfp385a	Bcl11b_activated	1	1	0	0	0	2	1
Zfp775	Bcl11b_activated	1	1	0	0	0	2	1
Ly6d	Bcl11b_activated	0	0	0	1	1	2	1
Rtkn	Bcl11b_activated	0	1	1	0	0	2	0
Akap1	Bcl11b_activated	0	1	1	0	0	2	0
Gata1	Bcl11b_activated	0	1	1	0	0	2	0
C130021I20Rik	Bcl11b_activated	0	1	1	0	0	2	0
Tmc8	Bcl11b_activated	0	1	1	0	0	2	0
Tnfaip8l1	Bcl11b_activated	0	1	1	0	0	2	0
Lrfn4	Bcl11b_activated	0	1	1	0	0	2	0
2900005J15Rik	Bcl11b_activated	0	1	1	0	0	2	0
Peg12	Bcl11b_activated	0	1	1	0	0	2	0
Gm5424	Bcl11b_activated	0	1	1	0	0	2	0
Lsp1	Bcl11b_activated	0	1	1	0	0	2	0
Gpc2	Bcl11b_activated	0	1	1	0	0	2	0
Carmil2	Bcl11b_activated	0	1	1	0	0	2	0
Acan	Bcl11b_activated	0	1	1	0	0	2	0
Card9	Bcl11b_activated	0	1	1	0	0	2	0
Clcn2	Bcl11b_activated	0	1	1	0	0	2	0
4930524O05Rik	Bcl11b_activated	0	1	1	0	0	2	0
Foxp3	Bcl11b_activated	0	1	1	0	0	2	0
Tjp3	Bcl11b_activated	0	1	1	0	0	2	0
Cep41	Bcl11b_activated	0	1	1	0	0	2	0
Unc5cl	Bcl11b_activated	0	1	1	0	0	2	0
Palm3	Bcl11b_activated	0	1	1	0	0	2	0
Lmntd2	Bcl11b_activated	0	1	1	0	0	2	0
Armc5	Bcl11b_activated	0	1	1	0	0	2	0
1700003D09Rik	Bcl11b_activated	0	1	1	0	0	2	0
Ppic	Bcl11b_activated	0	1	1	0	0	2	0
Stra6l	Bcl11b_activated	0	1	1	0	0	2	0
Cox6b2	Bcl11b_activated	0	1	1	0	0	2	0
5430405H02Rik	Bcl11b_activated	0	1	1	0	0	2	0
Itga5	Bcl11b_activated	0	1	1	0	0	2	0
Faap100	Bcl11b_activated	0	1	1	0	0	2	0
Tprn	Bcl11b_activated	0	1	1	0	0	2	0
Krt83	Bcl11b_activated	0	1	1	0	0	2	0
Pkn3	Bcl11b_activated	0	1	1	0	0	2	0
A330009N23Rik	Bcl11b_activated	0	1	1	0	0	2	0
Trip6	Bcl11b_activated	0	1	1	0	0	2	0
AU021063	Bcl11b_activated	0	1	1	0	0	2	0
Tcte1	Bcl11b_activated	0	1	1	0	0	2	0
Marveld1	Bcl11b_activated	0	1	1	0	0	2	0
Esr2	Bcl11b_activated	0	1	1	0	0	2	0
Pde5a	Bcl11b_activated	0	1	1	0	0	2	0
Crat	Bcl11b_activated	0	1	1	0	0	2	0
Krt87	Bcl11b_activated	0	1	1	0	0	2	0
Mir6409	Bcl11b_activated	0	1	1	0	0	2	0
Ryr1	Bcl11b_activated	0	1	1	0	0	2	0
Trim46	Bcl11b_activated	0	1	1	0	0	2	0
Khdc1c	Bcl11b_activated	0	1	1	0	0	2	0
Crip1	Bcl11b_activated	0	1	1	0	0	2	0
4931402G19Rik	Bcl11b_activated	0	1	1	0	0	2	0
Il34	Bcl11b_activated	0	1	1	0	0	2	0
Pck2	Bcl11b_activated	1	0	1	0	0	2	0
Cd163	Bcl11b_activated	1	0	1	0	0	2	0
Nlrp1a	Bcl11b_activated	1	0	1	0	0	2	0
Rxfp1	Bcl11b_activated	1	0	1	0	0	2	0
Ccl4	Bcl11b_activated	1	0	1	0	0	2	0
4930581F22Rik	Bcl11b_activated	1	0	1	0	0	2	0
Mir147	Bcl11b_activated	1	0	1	0	0	2	0
E030011O05Rik	Bcl11b_activated	1	0	1	0	0	2	0
Afap1l1	Bcl11b_activated	1	0	1	0	0	2	0
BC028528	Bcl11b_activated	1	0	1	0	0	2	0
Gbp11	Bcl11b_activated	1	1	0	0	0	2	0
Slc39a3	Bcl11b_activated	1	1	0	0	0	2	0
Cd79b	Bcl11b_activated	1	1	0	0	0	2	0
Gabarapl1	Bcl11b_activated	1	1	0	0	0	2	0
Bmyc	Bcl11b_activated	1	1	0	0	0	2	0
Rab6b	Bcl11b_activated	1	1	0	0	0	2	0
1700101I11Rik	Bcl11b_activated	1	1	0	0	0	2	0
Cacna2d4	Bcl11b_activated	1	1	0	0	0	2	0
Ccdc22	Bcl11b_activated	1	1	0	0	0	2	0
Lyz2	Bcl11b_activated	1	1	0	0	0	2	0
Gm4632	Bcl11b_activated	0	0	0	1	1	2	0
Zfp36l2	Bcl11b_activated	0	0	1	0	0	1	33
Diras2	Bcl11b_activated	0	1	0	0	0	1	30
Hes1	Bcl11b_activated	0	0	1	0	0	1	27
Uaca	Bcl11b_activated	1	0	0	0	0	1	25
Mtss1	Bcl11b_activated	0	1	0	0	0	1	19
Fyn	Bcl11b_activated	0	0	1	0	0	1	18
Mvb12b	Bcl11b_activated	0	0	1	0	0	1	17
Btg1	Bcl11b_activated	0	0	0	0	1	1	17
Vegfa	Bcl11b_activated	0	1	0	0	0	1	15
Dusp4	Bcl11b_activated	0	1	0	0	0	1	15
Pmepa1	Bcl11b_activated	0	1	0	0	0	1	15
Ninj2	Bcl11b_activated	0	0	1	0	0	1	13
Lmx1b	Bcl11b_activated	0	1	0	0	0	1	13
Adamts20	Bcl11b_activated	0	1	0	0	0	1	13
Prkcb	Bcl11b_activated	1	0	0	0	0	1	13
Fam49a	Bcl11b_activated	1	0	0	0	0	1	13
Tgfbr3	Bcl11b_activated	0	0	1	0	0	1	12
Snx9	Bcl11b_activated	0	1	0	0	0	1	12
Mturn	Bcl11b_activated	0	1	0	0	0	1	12
Lrrc32	Bcl11b_activated	0	0	1	0	0	1	11
Ifngr1	Bcl11b_activated	0	0	1	0	0	1	11
Egfl7	Bcl11b_activated	0	0	1	0	0	1	11
1700025G04Rik	Bcl11b_activated	0	1	0	0	0	1	11
Cmah	Bcl11b_activated	1	0	0	0	0	1	11
Map3k8	Bcl11b_activated	0	0	1	0	0	1	10
Erg	Bcl11b_activated	0	0	1	0	0	1	10
Tbc1d22a	Bcl11b_activated	0	0	1	0	0	1	10
Gfi1	Bcl11b_activated	0	0	1	0	0	1	10
Tbc1d2	Bcl11b_activated	0	0	1	0	0	1	10
Zap70	Bcl11b_activated	1	0	0	0	0	1	10
Pde4d	Bcl11b_activated	1	0	0	0	0	1	10
Vav3	Bcl11b_activated	1	0	0	0	0	1	10
Socs3	Bcl11b_activated	1	0	0	0	0	1	10
Tcf7l2	Bcl11b_activated	1	0	0	0	0	1	10
Bcl2	Bcl11b_activated	0	0	1	0	0	1	9
Saysd1	Bcl11b_activated	0	0	1	0	0	1	9
Ramp1	Bcl11b_activated	0	0	1	0	0	1	9
Epb41l4b	Bcl11b_activated	0	0	1	0	0	1	9
Lypd6b	Bcl11b_activated	0	0	1	0	0	1	9
Rabgap1l	Bcl11b_activated	0	0	1	0	0	1	9
Grm4	Bcl11b_activated	0	1	0	0	0	1	9
Chrna9	Bcl11b_activated	0	1	0	0	0	1	9
Camk1g	Bcl11b_activated	0	1	0	0	0	1	9
Arhgef10	Bcl11b_activated	1	0	0	0	0	1	9
Jdp2	Bcl11b_activated	1	0	0	0	0	1	9
Atp10a	Bcl11b_activated	1	0	0	0	0	1	9
Rnf144a	Bcl11b_activated	0	0	1	0	0	1	8
P2rx4	Bcl11b_activated	0	0	1	0	0	1	8
Fbxw4	Bcl11b_activated	0	0	1	0	0	1	8
Pik3ip1	Bcl11b_activated	0	0	1	0	0	1	8
Dtnbp1	Bcl11b_activated	0	0	1	0	0	1	8
Sorl1	Bcl11b_activated	0	1	0	0	0	1	8
Adra1b	Bcl11b_activated	0	1	0	0	0	1	8
Scarb1	Bcl11b_activated	0	1	0	0	0	1	8
Tmem108	Bcl11b_activated	0	1	0	0	0	1	8
Lrig1	Bcl11b_activated	0	1	0	0	0	1	8
Prkar2b	Bcl11b_activated	1	0	0	0	0	1	8
Slc41a3	Bcl11b_activated	1	0	0	0	0	1	8
Slco3a1	Bcl11b_activated	1	0	0	0	0	1	8
Pik3r5	Bcl11b_activated	1	0	0	0	0	1	8
Plekho1	Bcl11b_activated	0	0	1	0	0	1	7
Ptger4	Bcl11b_activated	0	0	1	0	0	1	7
Capg	Bcl11b_activated	0	0	1	0	0	1	7
Pik3cd	Bcl11b_activated	0	0	1	0	0	1	7
Tagap	Bcl11b_activated	0	0	1	0	0	1	7
Aldh7a1	Bcl11b_activated	0	1	0	0	0	1	7
Grifin	Bcl11b_activated	0	1	0	0	0	1	7
Sdk1	Bcl11b_activated	0	1	0	0	0	1	7
Begain	Bcl11b_activated	0	1	0	0	0	1	7
Vmn2r97	Bcl11b_activated	0	1	0	0	0	1	7
Irf8	Bcl11b_activated	0	1	0	0	0	1	7
Dip2c	Bcl11b_activated	0	1	0	0	0	1	7
Osbpl3	Bcl11b_activated	0	1	0	0	0	1	7
Lonrf1	Bcl11b_activated	0	1	0	0	0	1	7
Psd3	Bcl11b_activated	0	1	0	0	0	1	7
Gbp9	Bcl11b_activated	1	0	0	0	0	1	7
P2rx7	Bcl11b_activated	1	0	0	0	0	1	7
Lrrc28	Bcl11b_activated	1	0	0	0	0	1	7
Fcgr2b	Bcl11b_activated	1	0	0	0	0	1	7
Anks1	Bcl11b_activated	0	0	1	0	0	1	6
Rsu1	Bcl11b_activated	0	0	1	0	0	1	6
Ppt1	Bcl11b_activated	0	0	1	0	0	1	6
Acp6	Bcl11b_activated	0	0	1	0	0	1	6
Sema4b	Bcl11b_activated	0	0	1	0	0	1	6
Vmn2r96	Bcl11b_activated	0	0	1	0	0	1	6
Zhx3	Bcl11b_activated	0	1	0	0	0	1	6
Slc16a6	Bcl11b_activated	0	1	0	0	0	1	6
Ccr4	Bcl11b_activated	0	1	0	0	0	1	6
Fat4	Bcl11b_activated	0	1	0	0	0	1	6
Sorcs2	Bcl11b_activated	0	1	0	0	0	1	6
Serac1	Bcl11b_activated	0	1	0	0	0	1	6
Arhgef10l	Bcl11b_activated	0	1	0	0	0	1	6
Wnk2	Bcl11b_activated	0	1	0	0	0	1	6
Ypel2	Bcl11b_activated	0	1	0	0	0	1	6
Arhgap23	Bcl11b_activated	0	1	0	0	0	1	6
Prokr1	Bcl11b_activated	0	1	0	0	0	1	6
Nr4a1	Bcl11b_activated	0	1	0	0	0	1	6
Tox3	Bcl11b_activated	0	1	0	0	0	1	6
Hmgn3	Bcl11b_activated	1	0	0	0	0	1	6
Akt3	Bcl11b_activated	1	0	0	0	0	1	6
Dtx4	Bcl11b_activated	1	0	0	0	0	1	6
Stat4	Bcl11b_activated	1	0	0	0	0	1	6
Slc12a7	Bcl11b_activated	0	0	1	0	0	1	5
Ccdc171	Bcl11b_activated	0	0	1	0	0	1	5
Zp3r	Bcl11b_activated	0	0	1	0	0	1	5
Tdrd5	Bcl11b_activated	0	0	1	0	0	1	5
Prkcd	Bcl11b_activated	0	0	1	0	0	1	5
Atp2b4	Bcl11b_activated	0	0	1	0	0	1	5
Gucy2c	Bcl11b_activated	0	0	1	0	0	1	5
Panx1	Bcl11b_activated	0	0	1	0	0	1	5
Lfng	Bcl11b_activated	0	0	1	0	0	1	5
Ninj1	Bcl11b_activated	0	0	1	0	0	1	5
Otogl	Bcl11b_activated	0	0	1	0	0	1	5
Mdfic	Bcl11b_activated	0	0	1	0	0	1	5
Plet1	Bcl11b_activated	0	0	1	0	0	1	5
Blk	Bcl11b_activated	0	0	1	0	0	1	5
Def6	Bcl11b_activated	0	0	1	0	0	1	5
Padi2	Bcl11b_activated	0	0	1	0	0	1	5
Epg5	Bcl11b_activated	0	0	1	0	0	1	5
Syt2	Bcl11b_activated	0	1	0	0	0	1	5
Nek6	Bcl11b_activated	0	1	0	0	0	1	5
Syne3	Bcl11b_activated	0	1	0	0	0	1	5
Klhl8	Bcl11b_activated	0	1	0	0	0	1	5
Fam174b	Bcl11b_activated	0	1	0	0	0	1	5
Tacc2	Bcl11b_activated	0	1	0	0	0	1	5
Spry1	Bcl11b_activated	0	1	0	0	0	1	5
B3gnt8	Bcl11b_activated	0	1	0	0	0	1	5
Ubxn11	Bcl11b_activated	0	1	0	0	0	1	5
Atoh8	Bcl11b_activated	0	1	0	0	0	1	5
Prnp	Bcl11b_activated	0	1	0	0	0	1	5
Npas2	Bcl11b_activated	0	1	0	0	0	1	5
Dock9	Bcl11b_activated	0	1	0	0	0	1	5
Syne1	Bcl11b_activated	1	0	0	0	0	1	5
Adrb2	Bcl11b_activated	1	0	0	0	0	1	5
Kctd12	Bcl11b_activated	1	0	0	0	0	1	5
Tubb2a	Bcl11b_activated	1	0	0	0	0	1	5
Slc30a4	Bcl11b_activated	1	0	0	0	0	1	5
Angptl2	Bcl11b_activated	1	0	0	0	0	1	5
Arap2	Bcl11b_activated	1	0	0	0	0	1	5
Usp18	Bcl11b_activated	1	0	0	0	0	1	5
Slc28a2	Bcl11b_activated	1	0	0	0	0	1	5
Serinc5	Bcl11b_activated	1	0	0	0	0	1	5
Tubb2b	Bcl11b_activated	1	0	0	0	0	1	5
Parvb	Bcl11b_activated	1	0	0	0	0	1	5
Slc23a4	Bcl11b_activated	1	0	0	0	0	1	5
Dhrs2	Bcl11b_activated	0	0	1	0	0	1	4
Il4ra	Bcl11b_activated	0	0	1	0	0	1	4
Abcb9	Bcl11b_activated	0	0	1	0	0	1	4
Sgk3	Bcl11b_activated	0	0	1	0	0	1	4
Cyth4	Bcl11b_activated	0	0	1	0	0	1	4
Snn	Bcl11b_activated	0	0	1	0	0	1	4
Rell1	Bcl11b_activated	0	0	1	0	0	1	4
Clec2d	Bcl11b_activated	0	0	1	0	0	1	4
Gjd3	Bcl11b_activated	0	0	1	0	0	1	4
Pgm1	Bcl11b_activated	0	0	1	0	0	1	4
Pipox	Bcl11b_activated	0	0	1	0	0	1	4
Tsc22d3	Bcl11b_activated	0	0	1	0	0	1	4
Itgae	Bcl11b_activated	0	1	0	0	0	1	4
Khdrbs3	Bcl11b_activated	0	1	0	0	0	1	4
Dopey2	Bcl11b_activated	0	1	0	0	0	1	4
Meis3	Bcl11b_activated	0	1	0	0	0	1	4
Pak6	Bcl11b_activated	0	1	0	0	0	1	4
Crispld2	Bcl11b_activated	0	1	0	0	0	1	4
Dusp22	Bcl11b_activated	0	1	0	0	0	1	4
Tmem119	Bcl11b_activated	0	1	0	0	0	1	4
Sit1	Bcl11b_activated	0	1	0	0	0	1	4
Alpl	Bcl11b_activated	0	1	0	0	0	1	4
Msh4	Bcl11b_activated	0	1	0	0	0	1	4
Slc36a3	Bcl11b_activated	0	1	0	0	0	1	4
Kcnip2	Bcl11b_activated	0	1	0	0	0	1	4
Rorc	Bcl11b_activated	0	1	0	0	0	1	4
Ifitm10	Bcl11b_activated	0	1	0	0	0	1	4
D430041D05Rik	Bcl11b_activated	0	1	0	0	0	1	4
Lzts1	Bcl11b_activated	1	0	0	0	0	1	4
Osbpl1a	Bcl11b_activated	1	0	0	0	0	1	4
Alcam	Bcl11b_activated	1	0	0	0	0	1	4
P2ry14	Bcl11b_activated	1	0	0	0	0	1	4
Capn3	Bcl11b_activated	1	0	0	0	0	1	4
Mprip	Bcl11b_activated	1	0	0	0	0	1	4
Cabyr	Bcl11b_activated	1	0	0	0	0	1	4
Rgs8	Bcl11b_activated	1	0	0	0	0	1	4
Ramp3	Bcl11b_activated	1	0	0	0	0	1	4
Cd82	Bcl11b_activated	0	0	0	0	1	1	4
Ly6a	Bcl11b_activated	0	0	0	0	1	1	4
Nsun7	Bcl11b_activated	0	0	1	0	0	1	3
Ldb1	Bcl11b_activated	0	0	1	0	0	1	3
Pdgfrb	Bcl11b_activated	0	0	1	0	0	1	3
Pafah1b3	Bcl11b_activated	0	0	1	0	0	1	3
Pisd	Bcl11b_activated	0	0	1	0	0	1	3
Ddah2	Bcl11b_activated	0	0	1	0	0	1	3
Sla2	Bcl11b_activated	0	0	1	0	0	1	3
Mrps6	Bcl11b_activated	0	0	1	0	0	1	3
Stard3	Bcl11b_activated	0	0	1	0	0	1	3
Ppp1r9b	Bcl11b_activated	0	0	1	0	0	1	3
5830411N06Rik	Bcl11b_activated	0	0	1	0	0	1	3
Galnt3	Bcl11b_activated	0	0	1	0	0	1	3
Trim11	Bcl11b_activated	0	0	1	0	0	1	3
Lair1	Bcl11b_activated	0	0	1	0	0	1	3
Prss30	Bcl11b_activated	0	0	1	0	0	1	3
Rnf130	Bcl11b_activated	0	0	1	0	0	1	3
Ccl6	Bcl11b_activated	0	0	1	0	0	1	3
Glt8d2	Bcl11b_activated	0	0	1	0	0	1	3
Hspb11	Bcl11b_activated	0	0	1	0	0	1	3
Mdfi	Bcl11b_activated	0	0	1	0	0	1	3
Igsf23	Bcl11b_activated	0	0	1	0	0	1	3
Padi4	Bcl11b_activated	0	0	1	0	0	1	3
St3gal4	Bcl11b_activated	0	0	1	0	0	1	3
Brwd1	Bcl11b_activated	0	0	1	0	0	1	3
Nlrp1b	Bcl11b_activated	0	0	1	0	0	1	3
2700081O15Rik	Bcl11b_activated	0	0	1	0	0	1	3
Foxn4	Bcl11b_activated	0	0	1	0	0	1	3
Aldh2	Bcl11b_activated	0	0	1	0	0	1	3
Spata6	Bcl11b_activated	0	0	1	0	0	1	3
Mcam	Bcl11b_activated	0	1	0	0	0	1	3
Rapgef5	Bcl11b_activated	0	1	0	0	0	1	3
Srcin1	Bcl11b_activated	0	1	0	0	0	1	3
Mxra7	Bcl11b_activated	0	1	0	0	0	1	3
Shcbp1l	Bcl11b_activated	0	1	0	0	0	1	3
Anks1b	Bcl11b_activated	0	1	0	0	0	1	3
Plxna1	Bcl11b_activated	0	1	0	0	0	1	3
Arhgap24	Bcl11b_activated	0	1	0	0	0	1	3
Trim80	Bcl11b_activated	0	1	0	0	0	1	3
Rassf8	Bcl11b_activated	0	1	0	0	0	1	3
Adamts14	Bcl11b_activated	0	1	0	0	0	1	3
Tctex1d1	Bcl11b_activated	0	1	0	0	0	1	3
Pik3r3	Bcl11b_activated	0	1	0	0	0	1	3
Pdxk	Bcl11b_activated	0	1	0	0	0	1	3
Pacs2	Bcl11b_activated	0	1	0	0	0	1	3
Sfxn3	Bcl11b_activated	0	1	0	0	0	1	3
Nenf	Bcl11b_activated	0	1	0	0	0	1	3
Syt14	Bcl11b_activated	0	1	0	0	0	1	3
Cdkl3	Bcl11b_activated	0	1	0	0	0	1	3
Rps6kl1	Bcl11b_activated	0	1	0	0	0	1	3
Lhx2	Bcl11b_activated	0	1	0	0	0	1	3
Snai3	Bcl11b_activated	0	1	0	0	0	1	3
Hook2	Bcl11b_activated	0	1	0	0	0	1	3
Plxna4	Bcl11b_activated	0	1	0	0	0	1	3
Hrh3	Bcl11b_activated	0	1	0	0	0	1	3
B4galt4	Bcl11b_activated	0	1	0	0	0	1	3
Pvr	Bcl11b_activated	0	1	0	0	0	1	3
Zfr2	Bcl11b_activated	0	1	0	0	0	1	3
Fam184a	Bcl11b_activated	0	1	0	0	0	1	3
Susd3	Bcl11b_activated	0	1	0	0	0	1	3
Igsf3	Bcl11b_activated	0	1	0	0	0	1	3
Gpr55	Bcl11b_activated	0	1	0	0	0	1	3
Kazn	Bcl11b_activated	0	1	0	0	0	1	3
Ccdc141	Bcl11b_activated	0	1	0	0	0	1	3
Jph2	Bcl11b_activated	0	1	0	0	0	1	3
Azin2	Bcl11b_activated	0	1	0	0	0	1	3
Dennd2d	Bcl11b_activated	1	0	0	0	0	1	3
Arhgap31	Bcl11b_activated	1	0	0	0	0	1	3
Prss57	Bcl11b_activated	1	0	0	0	0	1	3
Ablim2	Bcl11b_activated	1	0	0	0	0	1	3
Tpcn1	Bcl11b_activated	1	0	0	0	0	1	3
Gpnmb	Bcl11b_activated	1	0	0	0	0	1	3
Als2cl	Bcl11b_activated	1	0	0	0	0	1	3
Slfn2	Bcl11b_activated	1	0	0	0	0	1	3
Gm14085	Bcl11b_activated	1	0	0	0	0	1	3
Ctso	Bcl11b_activated	1	0	0	0	0	1	3
Fam26f	Bcl11b_activated	1	0	0	0	0	1	3
Inpp1	Bcl11b_activated	1	0	0	0	0	1	3
Ifi204	Bcl11b_activated	1	0	0	0	0	1	3
Aqp11	Bcl11b_activated	0	0	0	0	1	1	3
Gm7903	Bcl11b_activated	0	0	1	0	0	1	2
Scin	Bcl11b_activated	0	0	1	0	0	1	2
Scn11a	Bcl11b_activated	0	0	1	0	0	1	2
Dnah10	Bcl11b_activated	0	0	1	0	0	1	2
Dock6	Bcl11b_activated	0	0	1	0	0	1	2
Lpar6	Bcl11b_activated	0	0	1	0	0	1	2
Zfp362	Bcl11b_activated	0	0	1	0	0	1	2
Clec4e	Bcl11b_activated	0	0	1	0	0	1	2
Carns1	Bcl11b_activated	0	0	1	0	0	1	2
Zfp692	Bcl11b_activated	0	0	1	0	0	1	2
Mgat4b	Bcl11b_activated	0	0	1	0	0	1	2
Nfat5	Bcl11b_activated	0	0	1	0	0	1	2
Ggt5	Bcl11b_activated	0	0	1	0	0	1	2
Nfkbie	Bcl11b_activated	0	0	1	0	0	1	2
Zfp956	Bcl11b_activated	0	0	1	0	0	1	2
Sh2d2a	Bcl11b_activated	0	0	1	0	0	1	2
Gm5128	Bcl11b_activated	0	0	1	0	0	1	2
H2-Ob	Bcl11b_activated	0	0	1	0	0	1	2
St14	Bcl11b_activated	0	0	1	0	0	1	2
Olfm5	Bcl11b_activated	0	0	1	0	0	1	2
A430105I19Rik	Bcl11b_activated	0	0	1	0	0	1	2
Trpa1	Bcl11b_activated	0	0	1	0	0	1	2
H2-DMb1	Bcl11b_activated	0	0	1	0	0	1	2
Igll1	Bcl11b_activated	0	0	1	0	0	1	2
Slc38a9	Bcl11b_activated	0	0	1	0	0	1	2
Clec12a	Bcl11b_activated	0	0	1	0	0	1	2
AV320801	Bcl11b_activated	0	0	1	0	0	1	2
Soat1	Bcl11b_activated	0	0	1	0	0	1	2
Slc27a1	Bcl11b_activated	0	0	1	0	0	1	2
Ccdc93	Bcl11b_activated	0	0	1	0	0	1	2
Paox	Bcl11b_activated	0	0	1	0	0	1	2
Ube2d1	Bcl11b_activated	0	0	1	0	0	1	2
Pomgnt2	Bcl11b_activated	0	0	1	0	0	1	2
Gpr157	Bcl11b_activated	0	0	1	0	0	1	2
Stk26	Bcl11b_activated	0	0	1	0	0	1	2
1700008O03Rik	Bcl11b_activated	0	0	1	0	0	1	2
Smap2	Bcl11b_activated	0	0	1	0	0	1	2
Micall2	Bcl11b_activated	0	0	1	0	0	1	2
Klhl30	Bcl11b_activated	0	0	1	0	0	1	2
Sidt2	Bcl11b_activated	0	0	1	0	0	1	2
Siglec15	Bcl11b_activated	0	0	1	0	0	1	2
Zyx	Bcl11b_activated	0	0	1	0	0	1	2
Zdhhc8	Bcl11b_activated	0	0	1	0	0	1	2
Slc27a2	Bcl11b_activated	0	0	1	0	0	1	2
Spns3	Bcl11b_activated	0	0	1	0	0	1	2
Nbeal2	Bcl11b_activated	0	0	1	0	0	1	2
6430531B16Rik	Bcl11b_activated	0	0	1	0	0	1	2
Mapkapk3	Bcl11b_activated	0	0	1	0	0	1	2
Ybx3	Bcl11b_activated	0	1	0	0	0	1	2
Phospho1	Bcl11b_activated	0	1	0	0	0	1	2
Ncs1	Bcl11b_activated	0	1	0	0	0	1	2
Fam163b	Bcl11b_activated	0	1	0	0	0	1	2
Rab11fip3	Bcl11b_activated	0	1	0	0	0	1	2
Cdk20	Bcl11b_activated	0	1	0	0	0	1	2
Axin2	Bcl11b_activated	0	1	0	0	0	1	2
Rnf182	Bcl11b_activated	0	1	0	0	0	1	2
Plpp7	Bcl11b_activated	0	1	0	0	0	1	2
Arfgef3	Bcl11b_activated	0	1	0	0	0	1	2
Tshz2	Bcl11b_activated	0	1	0	0	0	1	2
Kcnj16	Bcl11b_activated	0	1	0	0	0	1	2
Cntnap2	Bcl11b_activated	0	1	0	0	0	1	2
Dlg4	Bcl11b_activated	0	1	0	0	0	1	2
Celsr2	Bcl11b_activated	0	1	0	0	0	1	2
Lrrc42	Bcl11b_activated	0	1	0	0	0	1	2
Arx	Bcl11b_activated	0	1	0	0	0	1	2
Pcbp3	Bcl11b_activated	0	1	0	0	0	1	2
Ica1	Bcl11b_activated	0	1	0	0	0	1	2
Tulp3	Bcl11b_activated	0	1	0	0	0	1	2
Olfr1508	Bcl11b_activated	0	1	0	0	0	1	2
Pgf	Bcl11b_activated	0	1	0	0	0	1	2
Pitx3	Bcl11b_activated	0	1	0	0	0	1	2
Slc8a1	Bcl11b_activated	0	1	0	0	0	1	2
Abcb4	Bcl11b_activated	0	1	0	0	0	1	2
Soga1	Bcl11b_activated	0	1	0	0	0	1	2
B3galt5	Bcl11b_activated	0	1	0	0	0	1	2
Ptpdc1	Bcl11b_activated	0	1	0	0	0	1	2
Cacnb2	Bcl11b_activated	0	1	0	0	0	1	2
Pou4f1	Bcl11b_activated	0	1	0	0	0	1	2
Phldb1	Bcl11b_activated	0	1	0	0	0	1	2
Cacna2d2	Bcl11b_activated	0	1	0	0	0	1	2
Herc3	Bcl11b_activated	1	0	0	0	0	1	2
Cd52	Bcl11b_activated	1	0	0	0	0	1	2
Cd33	Bcl11b_activated	1	0	0	0	0	1	2
Gab3	Bcl11b_activated	1	0	0	0	0	1	2
Il31ra	Bcl11b_activated	1	0	0	0	0	1	2
Tsc22d1	Bcl11b_activated	1	0	0	0	0	1	2
Tnfrsf14	Bcl11b_activated	1	0	0	0	0	1	2
Usp54	Bcl11b_activated	1	0	0	0	0	1	2
Atp13a2	Bcl11b_activated	1	0	0	0	0	1	2
Acss1	Bcl11b_activated	1	0	0	0	0	1	2
Zfp658	Bcl11b_activated	1	0	0	0	0	1	2
Epha2	Bcl11b_activated	1	0	0	0	0	1	2
Cd84	Bcl11b_activated	1	0	0	0	0	1	2
Dyrk4	Bcl11b_activated	0	0	1	0	0	1	1
Cmtm3	Bcl11b_activated	0	0	1	0	0	1	1
Serpinb1b	Bcl11b_activated	0	0	1	0	0	1	1
Mst1r	Bcl11b_activated	0	0	1	0	0	1	1
Taf5l	Bcl11b_activated	0	0	1	0	0	1	1
Mfsd13a	Bcl11b_activated	0	0	1	0	0	1	1
Sytl1	Bcl11b_activated	0	0	1	0	0	1	1
Cand2	Bcl11b_activated	0	0	1	0	0	1	1
Arhgef5	Bcl11b_activated	0	0	1	0	0	1	1
Macc1	Bcl11b_activated	0	0	1	0	0	1	1
Nek8	Bcl11b_activated	0	0	1	0	0	1	1
Eng	Bcl11b_activated	0	0	1	0	0	1	1
Abhd11	Bcl11b_activated	0	0	1	0	0	1	1
Spin2c	Bcl11b_activated	0	0	1	0	0	1	1
Usp27x	Bcl11b_activated	0	0	1	0	0	1	1
4930555G01Rik	Bcl11b_activated	0	0	1	0	0	1	1
Alox8	Bcl11b_activated	0	0	1	0	0	1	1
Cldnd2	Bcl11b_activated	0	0	1	0	0	1	1
Ccdc69	Bcl11b_activated	0	0	1	0	0	1	1
Fam193b	Bcl11b_activated	0	0	1	0	0	1	1
Serpinb1a	Bcl11b_activated	0	0	1	0	0	1	1
Plekhs1	Bcl11b_activated	0	0	1	0	0	1	1
Brpf3	Bcl11b_activated	0	0	1	0	0	1	1
Clec4f	Bcl11b_activated	0	0	1	0	0	1	1
Klf1	Bcl11b_activated	0	0	1	0	0	1	1
Tslp	Bcl11b_activated	0	0	1	0	0	1	1
Cul7	Bcl11b_activated	0	0	1	0	0	1	1
E2f6	Bcl11b_activated	0	0	1	0	0	1	1
Nudt14	Bcl11b_activated	0	0	1	0	0	1	1
Plcb2	Bcl11b_activated	0	0	1	0	0	1	1
Gys2	Bcl11b_activated	0	0	1	0	0	1	1
Tagap1	Bcl11b_activated	0	0	1	0	0	1	1
Ptk7	Bcl11b_activated	0	0	1	0	0	1	1
Trim16	Bcl11b_activated	0	0	1	0	0	1	1
Pdrg1	Bcl11b_activated	0	0	1	0	0	1	1
Gm3696	Bcl11b_activated	0	0	1	0	0	1	1
Efna4	Bcl11b_activated	0	0	1	0	0	1	1
Tor1b	Bcl11b_activated	0	0	1	0	0	1	1
N4bp3	Bcl11b_activated	0	0	1	0	0	1	1
Sh3gl3	Bcl11b_activated	0	0	1	0	0	1	1
Ptprf	Bcl11b_activated	0	0	1	0	0	1	1
Tfr2	Bcl11b_activated	0	0	1	0	0	1	1
Fbln2	Bcl11b_activated	0	0	1	0	0	1	1
Slc47a2	Bcl11b_activated	0	0	1	0	0	1	1
Fbxl12	Bcl11b_activated	0	0	1	0	0	1	1
Fbxo44	Bcl11b_activated	0	0	1	0	0	1	1
Clcf1	Bcl11b_activated	0	0	1	0	0	1	1
Dcxr	Bcl11b_activated	0	0	1	0	0	1	1
Mib2	Bcl11b_activated	0	0	1	0	0	1	1
Esm1	Bcl11b_activated	0	0	1	0	0	1	1
Serpinb1c	Bcl11b_activated	0	0	1	0	0	1	1
Gm10406	Bcl11b_activated	0	0	1	0	0	1	1
Krt10	Bcl11b_activated	0	1	0	0	0	1	1
Btbd3	Bcl11b_activated	0	1	0	0	0	1	1
Cd200	Bcl11b_activated	0	1	0	0	0	1	1
Kcnmb4	Bcl11b_activated	0	1	0	0	0	1	1
Lrp1	Bcl11b_activated	0	1	0	0	0	1	1
Chchd6	Bcl11b_activated	0	1	0	0	0	1	1
Cacng4	Bcl11b_activated	0	1	0	0	0	1	1
Col9a2	Bcl11b_activated	0	1	0	0	0	1	1
Klc3	Bcl11b_activated	0	1	0	0	0	1	1
Gprc5b	Bcl11b_activated	0	1	0	0	0	1	1
Ksr2	Bcl11b_activated	0	1	0	0	0	1	1
Igsf8	Bcl11b_activated	0	1	0	0	0	1	1
Lingo3	Bcl11b_activated	0	1	0	0	0	1	1
Ccm2l	Bcl11b_activated	0	1	0	0	0	1	1
Lzts3	Bcl11b_activated	0	1	0	0	0	1	1
Hdac11	Bcl11b_activated	0	1	0	0	0	1	1
Chst10	Bcl11b_activated	0	1	0	0	0	1	1
Nab2	Bcl11b_activated	0	1	0	0	0	1	1
Stard13	Bcl11b_activated	0	1	0	0	0	1	1
4930451G09Rik	Bcl11b_activated	0	1	0	0	0	1	1
Eid2	Bcl11b_activated	0	1	0	0	0	1	1
Spats2l	Bcl11b_activated	0	1	0	0	0	1	1
Pdgfa	Bcl11b_activated	0	1	0	0	0	1	1
Tmem132a	Bcl11b_activated	0	1	0	0	0	1	1
Ppip5k1	Bcl11b_activated	0	1	0	0	0	1	1
Zfp467	Bcl11b_activated	0	1	0	0	0	1	1
Fgf13	Bcl11b_activated	0	1	0	0	0	1	1
Nrtn	Bcl11b_activated	0	1	0	0	0	1	1
Stx1a	Bcl11b_activated	0	1	0	0	0	1	1
Ppp1r3e	Bcl11b_activated	0	1	0	0	0	1	1
Sntb1	Bcl11b_activated	0	1	0	0	0	1	1
P3h3	Bcl11b_activated	0	1	0	0	0	1	1
Scn2b	Bcl11b_activated	0	1	0	0	0	1	1
Acbd7	Bcl11b_activated	0	1	0	0	0	1	1
Gfra4	Bcl11b_activated	0	1	0	0	0	1	1
Creld1	Bcl11b_activated	0	1	0	0	0	1	1
Flywch2	Bcl11b_activated	0	1	0	0	0	1	1
Erfe	Bcl11b_activated	0	1	0	0	0	1	1
Phf1	Bcl11b_activated	0	1	0	0	0	1	1
Bambi	Bcl11b_activated	0	1	0	0	0	1	1
Nxnl1	Bcl11b_activated	0	1	0	0	0	1	1
Cacnb1	Bcl11b_activated	0	1	0	0	0	1	1
Klf11	Bcl11b_activated	0	1	0	0	0	1	1
Pdzd4	Bcl11b_activated	0	1	0	0	0	1	1
Gria2	Bcl11b_activated	0	1	0	0	0	1	1
Fzd9	Bcl11b_activated	0	1	0	0	0	1	1
Mybpc2	Bcl11b_activated	0	1	0	0	0	1	1
Zfp185	Bcl11b_activated	0	1	0	0	0	1	1
Enam	Bcl11b_activated	0	1	0	0	0	1	1
Fgf11	Bcl11b_activated	0	1	0	0	0	1	1
Rasl10a	Bcl11b_activated	0	1	0	0	0	1	1
Ikzf4	Bcl11b_activated	0	1	0	0	0	1	1
Cbs	Bcl11b_activated	0	1	0	0	0	1	1
Tmem204	Bcl11b_activated	0	1	0	0	0	1	1
Hist3h2ba	Bcl11b_activated	0	1	0	0	0	1	1
A830010M20Rik	Bcl11b_activated	0	1	0	0	0	1	1
Scel	Bcl11b_activated	0	1	0	0	0	1	1
Cpq	Bcl11b_activated	0	1	0	0	0	1	1
Ppp1r3f	Bcl11b_activated	0	1	0	0	0	1	1
Zc3h12d	Bcl11b_activated	0	1	0	0	0	1	1
Cd48	Bcl11b_activated	1	0	0	0	0	1	1
Enpp5	Bcl11b_activated	1	0	0	0	0	1	1
Angptl6	Bcl11b_activated	1	0	0	0	0	1	1
Dst	Bcl11b_activated	1	0	0	0	0	1	1
B3gnt5	Bcl11b_activated	1	0	0	0	0	1	1
Abca3	Bcl11b_activated	1	0	0	0	0	1	1
Bcam	Bcl11b_activated	1	0	0	0	0	1	1
Gm5431	Bcl11b_activated	1	0	0	0	0	1	1
Plscr4	Bcl11b_activated	1	0	0	0	0	1	1
Oas3	Bcl11b_activated	1	0	0	0	0	1	1
Ifi203	Bcl11b_activated	1	0	0	0	0	1	1
Fndc9	Bcl11b_activated	1	0	0	0	0	1	1
Gsdmd	Bcl11b_activated	1	0	0	0	0	1	1
Dennd5a	Bcl11b_activated	1	0	0	0	0	1	1
9930111J21Rik1	Bcl11b_activated	1	0	0	0	0	1	1
Tle1	Bcl11b_activated	1	0	0	0	0	1	1
Gm13277	Bcl11b_activated	1	0	0	0	0	1	1
Klhdc1	Bcl11b_activated	1	0	0	0	0	1	1
Fbxl5	Bcl11b_activated	1	0	0	0	0	1	1
Ocel1	Bcl11b_activated	1	0	0	0	0	1	1
Ifi211	Bcl11b_activated	1	0	0	0	0	1	1
Gm12185	Bcl11b_activated	1	0	0	0	0	1	1
Prrg4	Bcl11b_activated	1	0	0	0	0	1	1
Txnip	Bcl11b_activated	1	0	0	0	0	1	1
Pgr	Bcl11b_activated	1	0	0	0	0	1	1
Slfn8	Bcl11b_activated	1	0	0	0	0	1	1
Pstk	Bcl11b_activated	1	0	0	0	0	1	1
Hsd17b11	Bcl11b_activated	1	0	0	0	0	1	1
Slc25a27	Bcl11b_activated	1	0	0	0	0	1	1
Gm13276	Bcl11b_activated	1	0	0	0	0	1	1
Eps8l1	Bcl11b_activated	1	0	0	0	0	1	1
Oas2	Bcl11b_activated	1	0	0	0	0	1	1
Myrfl	Bcl11b_activated	0	0	1	0	0	1	0
Mmp11	Bcl11b_activated	0	0	1	0	0	1	0
Gpr174	Bcl11b_activated	0	0	1	0	0	1	0
Plscr3	Bcl11b_activated	0	0	1	0	0	1	0
Slc16a13	Bcl11b_activated	0	0	1	0	0	1	0
Wbscr27	Bcl11b_activated	0	0	1	0	0	1	0
Hal	Bcl11b_activated	0	0	1	0	0	1	0
A430088P11Rik	Bcl11b_activated	0	0	1	0	0	1	0
Tmem63a	Bcl11b_activated	0	0	1	0	0	1	0
Zfp579	Bcl11b_activated	0	0	1	0	0	1	0
Snx15	Bcl11b_activated	0	0	1	0	0	1	0
Lpin3	Bcl11b_activated	0	0	1	0	0	1	0
4933439C10Rik	Bcl11b_activated	0	0	1	0	0	1	0
Plekhn1	Bcl11b_activated	0	0	1	0	0	1	0
Tmem176a	Bcl11b_activated	0	0	1	0	0	1	0
Mesp2	Bcl11b_activated	0	0	1	0	0	1	0
Nnt	Bcl11b_activated	0	0	1	0	0	1	0
D830046C22Rik	Bcl11b_activated	0	0	1	0	0	1	0
Ptgs2	Bcl11b_activated	0	0	1	0	0	1	0
Slc2a4rg-ps	Bcl11b_activated	0	0	1	0	0	1	0
Mir135a-1	Bcl11b_activated	0	0	1	0	0	1	0
Lrrc18	Bcl11b_activated	0	0	1	0	0	1	0
Erf	Bcl11b_activated	0	0	1	0	0	1	0
Cd59b	Bcl11b_activated	0	0	1	0	0	1	0
Klhdc7b	Bcl11b_activated	0	0	1	0	0	1	0
Anxa4	Bcl11b_activated	0	0	1	0	0	1	0
Rhno1	Bcl11b_activated	0	0	1	0	0	1	0
Ppp4r1l-ps	Bcl11b_activated	0	0	1	0	0	1	0
A630023P12Rik	Bcl11b_activated	0	0	1	0	0	1	0
Krt86	Bcl11b_activated	0	0	1	0	0	1	0
Epor	Bcl11b_activated	0	0	1	0	0	1	0
Tmem191c	Bcl11b_activated	0	0	1	0	0	1	0
Krt81	Bcl11b_activated	0	0	1	0	0	1	0
Zbtb12	Bcl11b_activated	0	0	1	0	0	1	0
Nxf2	Bcl11b_activated	0	0	1	0	0	1	0
Cep95	Bcl11b_activated	0	0	1	0	0	1	0
Gm3264	Bcl11b_activated	0	0	1	0	0	1	0
Perm1	Bcl11b_activated	0	0	1	0	0	1	0
Trim6	Bcl11b_activated	0	0	1	0	0	1	0
Nron	Bcl11b_activated	0	0	1	0	0	1	0
2610042L04Rik	Bcl11b_activated	0	0	1	0	0	1	0
Ttpa	Bcl11b_activated	0	0	1	0	0	1	0
Gm3383	Bcl11b_activated	0	0	1	0	0	1	0
Chst8	Bcl11b_activated	0	0	1	0	0	1	0
Ctla2b	Bcl11b_activated	0	0	1	0	0	1	0
AI661453	Bcl11b_activated	0	0	1	0	0	1	0
Gm2897	Bcl11b_activated	0	0	1	0	0	1	0
Rps6ka6	Bcl11b_activated	0	0	1	0	0	1	0
Them7	Bcl11b_activated	0	0	1	0	0	1	0
Vamp5	Bcl11b_activated	0	0	1	0	0	1	0
Myo15	Bcl11b_activated	0	0	1	0	0	1	0
4930447N08Rik	Bcl11b_activated	0	0	1	0	0	1	0
Dhtkd1	Bcl11b_activated	0	0	1	0	0	1	0
Plet1os	Bcl11b_activated	0	0	1	0	0	1	0
Mup15	Bcl11b_activated	0	0	1	0	0	1	0
Renbp	Bcl11b_activated	0	0	1	0	0	1	0
Firre	Bcl11b_activated	0	0	1	0	0	1	0
Tm7sf2	Bcl11b_activated	0	0	1	0	0	1	0
LOC100861615	Bcl11b_activated	0	0	1	0	0	1	0
Robo3	Bcl11b_activated	0	0	1	0	0	1	0
Gm3558	Bcl11b_activated	0	0	1	0	0	1	0
Lyz1	Bcl11b_activated	0	0	1	0	0	1	0
Gm4956	Bcl11b_activated	0	0	1	0	0	1	0
Gm3500	Bcl11b_activated	0	0	1	0	0	1	0
Olfr527	Bcl11b_activated	0	0	1	0	0	1	0
Mup2	Bcl11b_activated	0	0	1	0	0	1	0
Gmfg	Bcl11b_activated	0	0	1	0	0	1	0
Avpi1	Bcl11b_activated	0	0	1	0	0	1	0
Nfe2	Bcl11b_activated	0	0	1	0	0	1	0
Primpol	Bcl11b_activated	0	0	1	0	0	1	0
Igf2bp2	Bcl11b_activated	0	0	1	0	0	1	0
Magee2	Bcl11b_activated	0	0	1	0	0	1	0
2610507I01Rik	Bcl11b_activated	0	0	1	0	0	1	0
Twnk	Bcl11b_activated	0	0	1	0	0	1	0
Sytl4	Bcl11b_activated	0	0	1	0	0	1	0
Rab25	Bcl11b_activated	0	0	1	0	0	1	0
Tert	Bcl11b_activated	0	0	1	0	0	1	0
Ccdc109b	Bcl11b_activated	0	0	1	0	0	1	0
Npc1l1	Bcl11b_activated	0	0	1	0	0	1	0
LOC215458	Bcl11b_activated	0	0	1	0	0	1	0
Thsd1	Bcl11b_activated	0	0	1	0	0	1	0
A430093F15Rik	Bcl11b_activated	0	0	1	0	0	1	0
2010204K13Rik	Bcl11b_activated	0	0	1	0	0	1	0
Zfp672	Bcl11b_activated	0	0	1	0	0	1	0
6030498E09Rik	Bcl11b_activated	0	0	1	0	0	1	0
Dnmt3l	Bcl11b_activated	0	0	1	0	0	1	0
Repin1	Bcl11b_activated	0	0	1	0	0	1	0
Zfp976	Bcl11b_activated	0	0	1	0	0	1	0
Ubqlnl	Bcl11b_activated	0	0	1	0	0	1	0
Pde4c	Bcl11b_activated	0	0	1	0	0	1	0
Prob1	Bcl11b_activated	0	0	1	0	0	1	0
Ubqln3	Bcl11b_activated	0	0	1	0	0	1	0
Lancl3	Bcl11b_activated	0	0	1	0	0	1	0
Nkg7	Bcl11b_activated	0	0	1	0	0	1	0
Aire	Bcl11b_activated	0	0	1	0	0	1	0
Tmed5	Bcl11b_activated	0	0	1	0	0	1	0
Tnk1	Bcl11b_activated	0	0	1	0	0	1	0
4931431B13Rik	Bcl11b_activated	0	0	1	0	0	1	0
Zfp820	Bcl11b_activated	0	0	1	0	0	1	0
Entpd5	Bcl11b_activated	0	0	1	0	0	1	0
Zfp90	Bcl11b_activated	0	1	0	0	0	1	0
Uhrf1bp1	Bcl11b_activated	0	1	0	0	0	1	0
Tbc1d24	Bcl11b_activated	0	1	0	0	0	1	0
Nsg1	Bcl11b_activated	0	1	0	0	0	1	0
Ramp2	Bcl11b_activated	0	1	0	0	0	1	0
Zfp111	Bcl11b_activated	0	1	0	0	0	1	0
Dnph1	Bcl11b_activated	0	1	0	0	0	1	0
Ccdc120	Bcl11b_activated	0	1	0	0	0	1	0
Dbhos	Bcl11b_activated	0	1	0	0	0	1	0
Drc1	Bcl11b_activated	0	1	0	0	0	1	0
Vmn2r29	Bcl11b_activated	0	1	0	0	0	1	0
Lonrf3	Bcl11b_activated	0	1	0	0	0	1	0
Il11ra2	Bcl11b_activated	0	1	0	0	0	1	0
LOC100503496	Bcl11b_activated	0	1	0	0	0	1	0
Mira	Bcl11b_activated	0	1	0	0	0	1	0
Rnft2	Bcl11b_activated	0	1	0	0	0	1	0
2810029C07Rik	Bcl11b_activated	0	1	0	0	0	1	0
Megf8	Bcl11b_activated	0	1	0	0	0	1	0
Rgl3	Bcl11b_activated	0	1	0	0	0	1	0
Sept3	Bcl11b_activated	0	1	0	0	0	1	0
H2afy2	Bcl11b_activated	0	1	0	0	0	1	0
Egr4	Bcl11b_activated	0	1	0	0	0	1	0
Rell2	Bcl11b_activated	0	1	0	0	0	1	0
Arv1	Bcl11b_activated	0	1	0	0	0	1	0
Fut10	Bcl11b_activated	0	1	0	0	0	1	0
Iqgap3	Bcl11b_activated	0	1	0	0	0	1	0
Alas1	Bcl11b_activated	0	1	0	0	0	1	0
Sort1	Bcl11b_activated	0	1	0	0	0	1	0
Tanc2	Bcl11b_activated	0	1	0	0	0	1	0
4930404N11Rik	Bcl11b_activated	0	1	0	0	0	1	0
Gm11149	Bcl11b_activated	0	1	0	0	0	1	0
Mfsd12	Bcl11b_activated	0	1	0	0	0	1	0
Mir6244	Bcl11b_activated	0	1	0	0	0	1	0
Gm2002	Bcl11b_activated	0	1	0	0	0	1	0
Hcn3	Bcl11b_activated	0	1	0	0	0	1	0
H19	Bcl11b_activated	0	1	0	0	0	1	0
Rcan3	Bcl11b_activated	0	1	0	0	0	1	0
Rab3ip	Bcl11b_activated	0	1	0	0	0	1	0
Tdrkh	Bcl11b_activated	0	1	0	0	0	1	0
BB031773	Bcl11b_activated	0	1	0	0	0	1	0
Six3	Bcl11b_activated	0	1	0	0	0	1	0
Ccdc64	Bcl11b_activated	0	1	0	0	0	1	0
Atp11a	Bcl11b_activated	0	1	0	0	0	1	0
Kcnmb4os1	Bcl11b_activated	0	1	0	0	0	1	0
Hoxa4	Bcl11b_activated	0	1	0	0	0	1	0
Krba1	Bcl11b_activated	0	1	0	0	0	1	0
Tgfbr3l	Bcl11b_activated	0	1	0	0	0	1	0
Ccdc149	Bcl11b_activated	0	1	0	0	0	1	0
Lpcat1	Bcl11b_activated	0	1	0	0	0	1	0
Art1	Bcl11b_activated	0	1	0	0	0	1	0
Frs3	Bcl11b_activated	0	1	0	0	0	1	0
Mir700	Bcl11b_activated	0	1	0	0	0	1	0
Macrod2	Bcl11b_activated	0	1	0	0	0	1	0
Maged1	Bcl11b_activated	0	1	0	0	0	1	0
Tmem8b	Bcl11b_activated	0	1	0	0	0	1	0
Sall2	Bcl11b_activated	0	1	0	0	0	1	0
Fibcd1	Bcl11b_activated	0	1	0	0	0	1	0
Cpsf4l	Bcl11b_activated	0	1	0	0	0	1	0
Mier2	Bcl11b_activated	0	1	0	0	0	1	0
Oprl1	Bcl11b_activated	0	1	0	0	0	1	0
Zcchc12	Bcl11b_activated	0	1	0	0	0	1	0
Dusp15	Bcl11b_activated	0	1	0	0	0	1	0
Zscan18	Bcl11b_activated	0	1	0	0	0	1	0
Mir675	Bcl11b_activated	0	1	0	0	0	1	0
Fgf22	Bcl11b_activated	0	1	0	0	0	1	0
Syt3	Bcl11b_activated	0	1	0	0	0	1	0
Rgs11	Bcl11b_activated	0	1	0	0	0	1	0
Hoxa7	Bcl11b_activated	0	1	0	0	0	1	0
Pnck	Bcl11b_activated	0	1	0	0	0	1	0
Nefh	Bcl11b_activated	0	1	0	0	0	1	0
Gm7457	Bcl11b_activated	0	1	0	0	0	1	0
Scml2	Bcl11b_activated	0	1	0	0	0	1	0
Ogdhl	Bcl11b_activated	0	1	0	0	0	1	0
Dstyk	Bcl11b_activated	0	1	0	0	0	1	0
9130023H24Rik	Bcl11b_activated	0	1	0	0	0	1	0
Sox12	Bcl11b_activated	0	1	0	0	0	1	0
March8	Bcl11b_activated	0	1	0	0	0	1	0
Gdpd1	Bcl11b_activated	0	1	0	0	0	1	0
Tenm1	Bcl11b_activated	0	1	0	0	0	1	0
Gprasp2	Bcl11b_activated	0	1	0	0	0	1	0
Ephx3	Bcl11b_activated	0	1	0	0	0	1	0
Eno2	Bcl11b_activated	0	1	0	0	0	1	0
Aldh3b1	Bcl11b_activated	0	1	0	0	0	1	0
Rec8	Bcl11b_activated	0	1	0	0	0	1	0
Fam131a	Bcl11b_activated	0	1	0	0	0	1	0
Slc7a4	Bcl11b_activated	0	1	0	0	0	1	0
Gm2506	Bcl11b_activated	0	1	0	0	0	1	0
Glis1	Bcl11b_activated	0	1	0	0	0	1	0
Svip	Bcl11b_activated	0	1	0	0	0	1	0
Armcx6	Bcl11b_activated	0	1	0	0	0	1	0
Tgfb1i1	Bcl11b_activated	0	1	0	0	0	1	0
Asb16	Bcl11b_activated	0	1	0	0	0	1	0
Rab33a	Bcl11b_activated	0	1	0	0	0	1	0
Pnmal2	Bcl11b_activated	0	1	0	0	0	1	0
Adam11	Bcl11b_activated	0	1	0	0	0	1	0
Slc26a6	Bcl11b_activated	0	1	0	0	0	1	0
Fam13a	Bcl11b_activated	0	1	0	0	0	1	0
Tmem198b	Bcl11b_activated	0	1	0	0	0	1	0
P2rx6	Bcl11b_activated	0	1	0	0	0	1	0
Tmem35a	Bcl11b_activated	0	1	0	0	0	1	0
Slc22a17	Bcl11b_activated	0	1	0	0	0	1	0
Ccdc92	Bcl11b_activated	0	1	0	0	0	1	0
Scarf1	Bcl11b_activated	0	1	0	0	0	1	0
Kcnj9	Bcl11b_activated	0	1	0	0	0	1	0
Ddn	Bcl11b_activated	0	1	0	0	0	1	0
Nlgn2	Bcl11b_activated	0	1	0	0	0	1	0
D3Ertd254e	Bcl11b_activated	0	1	0	0	0	1	0
Gm11747	Bcl11b_activated	0	1	0	0	0	1	0
Cdh24	Bcl11b_activated	0	1	0	0	0	1	0
Fuom	Bcl11b_activated	0	1	0	0	0	1	0
Nlrx1	Bcl11b_activated	1	0	0	0	0	1	0
Gm13285	Bcl11b_activated	1	0	0	0	0	1	0
Gm11346	Bcl11b_activated	1	0	0	0	0	1	0
Ifit1bl1	Bcl11b_activated	1	0	0	0	0	1	0
Gm13275	Bcl11b_activated	1	0	0	0	0	1	0
Tmem240	Bcl11b_activated	1	0	0	0	0	1	0
Zfp677	Bcl11b_activated	1	0	0	0	0	1	0
Msl3l2	Bcl11b_activated	1	0	0	0	0	1	0
Ifnz	Bcl11b_activated	1	0	0	0	0	1	0
A630033H20Rik	Bcl11b_activated	1	0	0	0	0	1	0
Bach2os	Bcl11b_activated	1	0	0	0	0	1	0
1700021F05Rik	Bcl11b_activated	1	0	0	0	0	1	0
Gnb4	Bcl11b_activated	1	0	0	0	0	1	0
Crebl2	Bcl11b_activated	1	0	0	0	0	1	0
Oas1b	Bcl11b_activated	1	0	0	0	0	1	0
Gm4759	Bcl11b_activated	1	0	0	0	0	1	0
5930430L01Rik	Bcl11b_activated	1	0	0	0	0	1	0
Gm11978	Bcl11b_activated	1	0	0	0	0	1	0
Vpreb1	Bcl11b_activated	1	0	0	0	0	1	0
Tuft1	Bcl11b_activated	1	0	0	0	0	1	0
Ifi205	Bcl11b_activated	1	0	0	0	0	1	0
Ly6g5b	Bcl11b_activated	1	0	0	0	0	1	0
Mir5129	Bcl11b_activated	1	0	0	0	0	1	0
2010016I18Rik	Bcl11b_activated	1	0	0	0	0	1	0
Mgat1	Bcl11b_activated	1	0	0	0	0	1	0
Ifi209	Bcl11b_activated	1	0	0	0	0	1	0
Mir5130	Bcl11b_activated	1	0	0	0	0	1	0
Smim6	Bcl11b_activated	1	0	0	0	0	1	0
9030619P08Rik	Bcl11b_activated	1	0	0	0	0	1	0
Isg20	Bcl11b_activated	1	0	0	0	0	1	0
Mlh3	Bcl11b_activated	1	0	0	0	0	1	0
Gm13278	Bcl11b_activated	1	0	0	0	0	1	0
Oas1c	Bcl11b_activated	1	0	0	0	0	1	0
Ifi214	Bcl11b_activated	1	0	0	0	0	1	0
D630041G03Rik	Bcl11b_activated	1	0	0	0	0	1	0
2210013O21Rik	Bcl11b_activated	1	0	0	0	0	1	0
Kcnab3	Bcl11b_activated	1	0	0	0	0	1	0
Gm13288	Bcl11b_activated	1	0	0	0	0	1	0
9930111J21Rik2	Bcl11b_activated	1	0	0	0	0	1	0
Slc46a3	Bcl11b_activated	1	0	0	0	0	1	0
Rpl3l	Bcl11b_activated	1	0	0	0	0	1	0
Klhl23	Bcl11b_activated	1	0	0	0	0	1	0
C920021L13Rik	Bcl11b_activated	1	0	0	0	0	1	0
Ifih1	Bcl11b_activated	1	0	0	0	0	1	0
Tcf25	Bcl11b_activated	0	0	0	0	1	1	0
Iqgap2	Bcl11b_inhibited	-1	-1	-1	-1	-1	5	10
Pkig	Bcl11b_inhibited	-1	-1	-1	-1	-1	5	6
Cd9	Bcl11b_inhibited	-1	-1	-1	-1	-1	5	5
Fdx1	Bcl11b_inhibited	-1	-1	-1	-1	-1	5	4
Tyrobp	Bcl11b_inhibited	-1	-1	-1	-1	-1	5	3
S100a10	Bcl11b_inhibited	-1	-1	-1	-1	-1	5	3
Nrgn	Bcl11b_inhibited	-1	-1	-1	-1	-1	5	2
Trnp1	Bcl11b_inhibited	-1	-1	-1	-1	-1	5	2
Cd63	Bcl11b_inhibited	-1	-1	-1	-1	-1	5	1
Fcer1g	Bcl11b_inhibited	-1	-1	-1	-1	-1	5	1
Timp2	Bcl11b_inhibited	-1	-1	-1	-1	-1	5	1
Trf	Bcl11b_inhibited	-1	-1	-1	-1	-1	5	0
Fgf3	Bcl11b_inhibited	-1	-1	-1	-1	-1	5	0
Id2	Bcl11b_inhibited	-1	-1	-1	-1	0	4	25
Txk	Bcl11b_inhibited	0	-1	-1	-1	-1	4	9
Itga4	Bcl11b_inhibited	-1	-1	0	-1	-1	4	8
Cd72	Bcl11b_inhibited	-1	-1	-1	0	-1	4	5
Chn2	Bcl11b_inhibited	-1	-1	-1	0	-1	4	5
Gzma	Bcl11b_inhibited	-1	-1	0	-1	-1	4	5
Igfbp4	Bcl11b_inhibited	0	-1	-1	-1	-1	4	3
Tspan32	Bcl11b_inhibited	-1	-1	-1	0	-1	4	2
Trim2	Bcl11b_inhibited	-1	-1	-1	-1	0	4	2
Fmnl2	Bcl11b_inhibited	0	-1	-1	-1	-1	4	2
Dok3	Bcl11b_inhibited	-1	-1	-1	0	-1	4	1
Cers4	Bcl11b_inhibited	-1	-1	-1	0	-1	4	1
Napsa	Bcl11b_inhibited	0	-1	-1	-1	-1	4	1
S100a6	Bcl11b_inhibited	0	-1	-1	-1	-1	4	1
Ptms	Bcl11b_inhibited	-1	0	-1	-1	-1	4	1
Cpa3	Bcl11b_inhibited	-1	-1	0	-1	-1	4	1
Gstm1	Bcl11b_inhibited	-1	-1	-1	0	-1	4	0
Cd244	Bcl11b_inhibited	-1	-1	-1	0	-1	4	0
Rapgef2	Bcl11b_inhibited	-1	-1	-1	0	0	3	18
Rgs3	Bcl11b_inhibited	-1	-1	-1	0	0	3	17
Clvs1	Bcl11b_inhibited	-1	-1	-1	0	0	3	14
Ikzf2	Bcl11b_inhibited	0	-1	0	-1	-1	3	14
Akap6	Bcl11b_inhibited	-1	-1	-1	0	0	3	13
Xcl1	Bcl11b_inhibited	-1	-1	-1	0	0	3	12
Dab2ip	Bcl11b_inhibited	-1	-1	-1	0	0	3	12
Disc1	Bcl11b_inhibited	-1	-1	-1	0	0	3	12
Trpm1	Bcl11b_inhibited	-1	-1	-1	0	0	3	12
Frmd4b	Bcl11b_inhibited	-1	-1	-1	0	0	3	11
Egln3	Bcl11b_inhibited	-1	-1	-1	0	0	3	11
Rora	Bcl11b_inhibited	-1	-1	-1	0	0	3	11
Itgb6	Bcl11b_inhibited	-1	-1	-1	0	0	3	10
Gpr183	Bcl11b_inhibited	-1	-1	-1	0	0	3	10
Cnnm2	Bcl11b_inhibited	-1	-1	-1	0	0	3	9
Kit	Bcl11b_inhibited	-1	-1	-1	0	0	3	9
Nav2	Bcl11b_inhibited	-1	-1	-1	0	0	3	9
Calm1	Bcl11b_inhibited	-1	-1	-1	0	0	3	8
Ak4	Bcl11b_inhibited	-1	-1	-1	0	0	3	8
Man1c1	Bcl11b_inhibited	-1	-1	-1	0	0	3	8
Nectin1	Bcl11b_inhibited	-1	-1	-1	0	0	3	8
Aoah	Bcl11b_inhibited	-1	-1	-1	0	0	3	8
Acot11	Bcl11b_inhibited	-1	-1	-1	0	0	3	7
Sema4c	Bcl11b_inhibited	-1	-1	-1	0	0	3	7
Card11	Bcl11b_inhibited	-1	-1	-1	0	0	3	7
Cnksr3	Bcl11b_inhibited	-1	-1	-1	0	0	3	7
Pou2af1	Bcl11b_inhibited	-1	-1	-1	0	0	3	7
Art2b	Bcl11b_inhibited	-1	-1	-1	0	0	3	7
Kifc3	Bcl11b_inhibited	-1	-1	-1	0	0	3	7
Myo1e	Bcl11b_inhibited	-1	-1	-1	0	0	3	7
Camk2b	Bcl11b_inhibited	-1	-1	-1	0	0	3	6
Zbtb16	Bcl11b_inhibited	-1	-1	-1	0	0	3	6
Wipi1	Bcl11b_inhibited	-1	-1	-1	0	0	3	6
Clnk	Bcl11b_inhibited	-1	-1	-1	0	0	3	6
Cxcr5	Bcl11b_inhibited	-1	-1	-1	0	0	3	6
Neurl3	Bcl11b_inhibited	-1	-1	-1	0	0	3	6
Fbxw8	Bcl11b_inhibited	-1	-1	-1	0	0	3	6
Dapl1	Bcl11b_inhibited	-1	-1	-1	0	0	3	5
Tgfb3	Bcl11b_inhibited	-1	-1	-1	0	0	3	5
9030617O03Rik	Bcl11b_inhibited	-1	-1	-1	0	0	3	5
Papss2	Bcl11b_inhibited	-1	-1	-1	0	0	3	5
Hip1r	Bcl11b_inhibited	-1	-1	-1	0	0	3	5
Prtg	Bcl11b_inhibited	-1	-1	-1	0	0	3	5
Bcar3	Bcl11b_inhibited	-1	-1	-1	0	0	3	5
Dennd3	Bcl11b_inhibited	-1	-1	-1	0	0	3	5
Pde4a	Bcl11b_inhibited	-1	-1	-1	0	0	3	5
Arsi	Bcl11b_inhibited	-1	-1	-1	0	0	3	5
Ifitm1	Bcl11b_inhibited	0	-1	0	-1	-1	3	5
Slc45a3	Bcl11b_inhibited	-1	-1	-1	0	0	3	4
Ccr2	Bcl11b_inhibited	-1	-1	-1	0	0	3	4
Aatk	Bcl11b_inhibited	-1	-1	-1	0	0	3	4
Asph	Bcl11b_inhibited	-1	-1	-1	0	0	3	4
2900026A02Rik	Bcl11b_inhibited	-1	-1	-1	0	0	3	4
Fam129a	Bcl11b_inhibited	-1	-1	-1	0	0	3	4
Nt5e	Bcl11b_inhibited	-1	-1	-1	0	0	3	4
Cass4	Bcl11b_inhibited	-1	-1	-1	0	0	3	4
Fam71b	Bcl11b_inhibited	-1	-1	-1	0	0	3	4
Kif13a	Bcl11b_inhibited	-1	-1	-1	0	0	3	4
Pde2a	Bcl11b_inhibited	-1	-1	-1	0	0	3	4
Arhgap20	Bcl11b_inhibited	-1	-1	-1	0	0	3	4
Flt3	Bcl11b_inhibited	-1	-1	-1	0	0	3	4
Il2rb	Bcl11b_inhibited	-1	-1	-1	0	0	3	4
Itgb7	Bcl11b_inhibited	-1	-1	-1	0	0	3	3
Adamtsl3	Bcl11b_inhibited	-1	-1	-1	0	0	3	3
Cpeb2	Bcl11b_inhibited	-1	-1	-1	0	0	3	3
Cx3cr1	Bcl11b_inhibited	-1	-1	-1	0	0	3	3
Wnt5b	Bcl11b_inhibited	-1	-1	-1	0	0	3	3
Cpt1a	Bcl11b_inhibited	-1	-1	-1	0	0	3	3
Osbpl5	Bcl11b_inhibited	-1	-1	-1	0	0	3	3
Glis2	Bcl11b_inhibited	-1	-1	-1	0	0	3	3
Slc35f5	Bcl11b_inhibited	-1	-1	-1	0	0	3	3
Bace1	Bcl11b_inhibited	-1	-1	-1	0	0	3	3
Appl2	Bcl11b_inhibited	-1	-1	-1	0	0	3	3
Drc7	Bcl11b_inhibited	-1	-1	-1	0	0	3	3
Golm1	Bcl11b_inhibited	-1	-1	-1	0	0	3	3
Ivns1abp	Bcl11b_inhibited	-1	-1	-1	0	0	3	3
Colq	Bcl11b_inhibited	-1	-1	-1	0	0	3	3
Gas7	Bcl11b_inhibited	-1	-1	-1	0	0	3	3
Cnr2	Bcl11b_inhibited	-1	-1	-1	0	0	3	3
Polm	Bcl11b_inhibited	-1	-1	-1	0	0	3	3
Zfp518b	Bcl11b_inhibited	-1	-1	-1	0	0	3	3
Tiam2	Bcl11b_inhibited	-1	-1	-1	0	0	3	3
Nfil3	Bcl11b_inhibited	-1	-1	-1	0	0	3	3
Eea1	Bcl11b_inhibited	-1	-1	-1	0	0	3	3
Lyn	Bcl11b_inhibited	-1	-1	-1	0	0	3	3
S1pr3	Bcl11b_inhibited	-1	-1	-1	0	0	3	3
Vim	Bcl11b_inhibited	0	-1	-1	0	-1	3	3
Igfbp7	Bcl11b_inhibited	0	-1	-1	0	-1	3	3
Slc2a6	Bcl11b_inhibited	-1	-1	-1	0	0	3	2
Batf3	Bcl11b_inhibited	-1	-1	-1	0	0	3	2
Rab19	Bcl11b_inhibited	-1	-1	-1	0	0	3	2
Cpne7	Bcl11b_inhibited	-1	-1	-1	0	0	3	2
Arvcf	Bcl11b_inhibited	-1	-1	-1	0	0	3	2
Ptpn14	Bcl11b_inhibited	-1	-1	-1	0	0	3	2
Layn	Bcl11b_inhibited	-1	-1	-1	0	0	3	2
St6galnac6	Bcl11b_inhibited	-1	-1	-1	0	0	3	2
Irak3	Bcl11b_inhibited	-1	-1	-1	0	0	3	2
Ublcp1	Bcl11b_inhibited	-1	-1	-1	0	0	3	2
Fam151a	Bcl11b_inhibited	-1	-1	-1	0	0	3	2
Lag3	Bcl11b_inhibited	-1	-1	-1	0	0	3	2
Ica1l	Bcl11b_inhibited	-1	-1	-1	0	0	3	2
Tnfrsf25	Bcl11b_inhibited	-1	-1	-1	0	0	3	2
Myo7a	Bcl11b_inhibited	-1	-1	-1	0	0	3	2
Cldn2	Bcl11b_inhibited	-1	-1	-1	0	0	3	2
Gpr141	Bcl11b_inhibited	-1	-1	-1	0	0	3	2
Cd163l1	Bcl11b_inhibited	-1	-1	-1	0	0	3	2
Ptpn21	Bcl11b_inhibited	-1	-1	-1	0	0	3	2
Hey2	Bcl11b_inhibited	-1	-1	-1	0	0	3	2
Heyl	Bcl11b_inhibited	-1	-1	-1	0	0	3	2
Oscp1	Bcl11b_inhibited	-1	-1	-1	0	0	3	2
Dscam	Bcl11b_inhibited	-1	-1	-1	0	0	3	2
Npffr1	Bcl11b_inhibited	-1	-1	-1	0	0	3	2
Cnbd2	Bcl11b_inhibited	-1	-1	-1	0	0	3	2
Gimap4	Bcl11b_inhibited	-1	-1	-1	0	0	3	2
Sh3bgrl2	Bcl11b_inhibited	-1	-1	-1	0	0	3	2
Kif5a	Bcl11b_inhibited	-1	-1	-1	0	0	3	2
Chad	Bcl11b_inhibited	-1	-1	-1	0	0	3	2
Lgals3	Bcl11b_inhibited	0	-1	-1	0	-1	3	2
Scn5a	Bcl11b_inhibited	-1	-1	-1	0	0	3	1
Tnni1	Bcl11b_inhibited	-1	-1	-1	0	0	3	1
Rnh1	Bcl11b_inhibited	-1	-1	-1	0	0	3	1
Spaca9	Bcl11b_inhibited	-1	-1	-1	0	0	3	1
Micall1	Bcl11b_inhibited	-1	-1	-1	0	0	3	1
Klrd1	Bcl11b_inhibited	-1	-1	-1	0	0	3	1
Rhobtb1	Bcl11b_inhibited	-1	-1	-1	0	0	3	1
Fes	Bcl11b_inhibited	-1	-1	-1	0	0	3	1
Zcchc18	Bcl11b_inhibited	-1	-1	-1	0	0	3	1
Zbtb7b	Bcl11b_inhibited	-1	-1	-1	0	0	3	1
Slc22a23	Bcl11b_inhibited	-1	-1	-1	0	0	3	1
Dsp	Bcl11b_inhibited	-1	-1	-1	0	0	3	1
Gimap7	Bcl11b_inhibited	-1	-1	-1	0	0	3	1
Nr2f6	Bcl11b_inhibited	-1	-1	-1	0	0	3	1
Cd7	Bcl11b_inhibited	-1	-1	-1	0	0	3	1
Cisd3	Bcl11b_inhibited	-1	-1	-1	0	0	3	1
Pear1	Bcl11b_inhibited	-1	-1	-1	0	0	3	1
Ceacam1	Bcl11b_inhibited	-1	-1	-1	0	0	3	1
Slc22a15	Bcl11b_inhibited	-1	-1	-1	0	0	3	1
Plekhg5	Bcl11b_inhibited	-1	-1	-1	0	0	3	1
Dlx1	Bcl11b_inhibited	-1	-1	-1	0	0	3	1
Serpinb9	Bcl11b_inhibited	-1	-1	-1	0	0	3	1
Sult5a1	Bcl11b_inhibited	-1	-1	-1	0	0	3	1
Flna	Bcl11b_inhibited	-1	-1	-1	0	0	3	1
Tirap	Bcl11b_inhibited	-1	-1	-1	0	0	3	1
Kcne3	Bcl11b_inhibited	-1	-1	-1	0	0	3	1
Klhdc2	Bcl11b_inhibited	-1	-1	-1	0	0	3	1
Siae	Bcl11b_inhibited	-1	-1	-1	0	0	3	1
Sccpdh	Bcl11b_inhibited	-1	-1	-1	0	0	3	1
Pik3r2	Bcl11b_inhibited	-1	-1	-1	0	0	3	1
Tubb3	Bcl11b_inhibited	0	-1	-1	-1	0	3	1
Apobr	Bcl11b_inhibited	-1	-1	-1	0	0	3	0
Arl6	Bcl11b_inhibited	-1	-1	-1	0	0	3	0
Spa17	Bcl11b_inhibited	-1	-1	-1	0	0	3	0
Zfp105	Bcl11b_inhibited	-1	-1	-1	0	0	3	0
Sh2d1b1	Bcl11b_inhibited	-1	-1	-1	0	0	3	0
Ctbp2	Bcl11b_inhibited	-1	-1	-1	0	0	3	0
Cpd	Bcl11b_inhibited	-1	-1	-1	0	0	3	0
Arap3	Bcl11b_inhibited	-1	-1	-1	0	0	3	0
Ccdc157	Bcl11b_inhibited	-1	-1	-1	0	0	3	0
Tjp2	Bcl11b_inhibited	-1	-1	-1	0	0	3	0
Tmem67	Bcl11b_inhibited	-1	-1	-1	0	0	3	0
Zfp316	Bcl11b_inhibited	-1	-1	-1	0	0	3	0
Coprs	Bcl11b_inhibited	-1	-1	-1	0	0	3	0
Fam46a	Bcl11b_inhibited	-1	-1	-1	0	0	3	0
Bcas1os2	Bcl11b_inhibited	-1	-1	-1	0	0	3	0
9130019P16Rik	Bcl11b_inhibited	-1	-1	-1	0	0	3	0
Kank2	Bcl11b_inhibited	-1	-1	-1	0	0	3	0
Myo1f	Bcl11b_inhibited	-1	-1	-1	0	0	3	0
Col9a3	Bcl11b_inhibited	-1	-1	-1	0	0	3	0
Tmem126a	Bcl11b_inhibited	-1	-1	-1	0	0	3	0
Dlx1as	Bcl11b_inhibited	-1	-1	-1	0	0	3	0
Pcyox1l	Bcl11b_inhibited	-1	-1	-1	0	0	3	0
Eci1	Bcl11b_inhibited	-1	-1	-1	0	0	3	0
Tas1r1	Bcl11b_inhibited	-1	-1	-1	0	0	3	0
Gzmc	Bcl11b_inhibited	-1	-1	-1	0	0	3	0
1700024P16Rik	Bcl11b_inhibited	-1	-1	-1	0	0	3	0
Cd160	Bcl11b_inhibited	-1	-1	-1	0	0	3	0
Arl10	Bcl11b_inhibited	-1	-1	-1	0	0	3	0
Cited4	Bcl11b_inhibited	-1	-1	-1	0	0	3	0
Dyrk3	Bcl11b_inhibited	-1	-1	-1	0	0	3	0
1700112E06Rik	Bcl11b_inhibited	-1	-1	-1	0	0	3	0
Vsig2	Bcl11b_inhibited	-1	-1	-1	0	0	3	0
5730559C18Rik	Bcl11b_inhibited	-1	-1	-1	0	0	3	0
Zfp296	Bcl11b_inhibited	-1	-1	-1	0	0	3	0
Zfp768	Bcl11b_inhibited	-1	-1	-1	0	0	3	0
Gstm3	Bcl11b_inhibited	-1	-1	-1	0	0	3	0
Aifm2	Bcl11b_inhibited	-1	-1	-1	0	0	3	0
AB124611	Bcl11b_inhibited	-1	-1	-1	0	0	3	0
Chpf	Bcl11b_inhibited	-1	-1	-1	0	0	3	0
Tmem198	Bcl11b_inhibited	-1	-1	-1	0	0	3	0
Gimap8	Bcl11b_inhibited	-1	-1	-1	0	0	3	0
Tmem231	Bcl11b_inhibited	-1	-1	-1	0	0	3	0
Sema3c	Bcl11b_inhibited	-1	-1	-1	0	0	3	0
March7	Bcl11b_inhibited	-1	-1	-1	0	0	3	0
Zfp568	Bcl11b_inhibited	-1	-1	-1	0	0	3	0
Rassf4	Bcl11b_inhibited	-1	-1	-1	0	0	3	0
Ltk	Bcl11b_inhibited	-1	-1	-1	0	0	3	0
Camkmt	Bcl11b_inhibited	-1	-1	-1	0	0	3	0
Fam179a	Bcl11b_inhibited	-1	-1	-1	0	0	3	0
Nat8l	Bcl11b_inhibited	-1	-1	-1	0	0	3	0
Art2a-ps	Bcl11b_inhibited	-1	-1	-1	0	0	3	0
Gimap6	Bcl11b_inhibited	-1	-1	-1	0	0	3	0
Arl11	Bcl11b_inhibited	0	-1	-1	0	-1	3	0
S100a4	Bcl11b_inhibited	0	-1	-1	0	-1	3	0
Mt1	Bcl11b_inhibited	0	0	-1	-1	-1	3	0
Gimap5	Bcl11b_inhibited	-1	-1	0	0	-1	3	0
Nrp1	Bcl11b_inhibited	0	-1	-1	0	0	2	23
Sulf2	Bcl11b_inhibited	0	-1	-1	0	0	2	23
Sox5	Bcl11b_inhibited	-1	-1	0	0	0	2	22
Olig3	Bcl11b_inhibited	0	-1	-1	0	0	2	20
Fbp1	Bcl11b_inhibited	-1	-1	0	0	0	2	20
Rnls	Bcl11b_inhibited	0	-1	-1	0	0	2	18
Itga9	Bcl11b_inhibited	0	-1	-1	0	0	2	17
Map3k20	Bcl11b_inhibited	-1	-1	0	0	0	2	17
Chst11	Bcl11b_inhibited	-1	-1	0	0	0	2	16
Gata3	Bcl11b_inhibited	-1	0	0	0	-1	2	16
Chd7	Bcl11b_inhibited	-1	0	-1	0	0	2	15
Thsd7b	Bcl11b_inhibited	0	-1	-1	0	0	2	13
Cables1	Bcl11b_inhibited	0	-1	-1	0	0	2	13
Zbtb10	Bcl11b_inhibited	0	-1	-1	0	0	2	13
Lif	Bcl11b_inhibited	0	-1	-1	0	0	2	13
Col15a1	Bcl11b_inhibited	0	-1	-1	0	0	2	13
Fnip2	Bcl11b_inhibited	-1	0	-1	0	0	2	13
Lmo4	Bcl11b_inhibited	-1	0	0	0	-1	2	13
S1pr1	Bcl11b_inhibited	0	-1	-1	0	0	2	12
Antxr1	Bcl11b_inhibited	0	-1	-1	0	0	2	12
Gm4070	Bcl11b_inhibited	0	-1	-1	0	0	2	12
Zfp608	Bcl11b_inhibited	0	-1	-1	0	0	2	12
Enc1	Bcl11b_inhibited	0	-1	-1	0	0	2	12
Rasl11b	Bcl11b_inhibited	0	-1	-1	0	0	2	11
Fcgr3	Bcl11b_inhibited	-1	-1	0	0	0	2	11
Serp2	Bcl11b_inhibited	0	-1	-1	0	0	2	10
Nsg2	Bcl11b_inhibited	0	-1	-1	0	0	2	10
Prkca	Bcl11b_inhibited	-1	-1	0	0	0	2	10
Hdac9	Bcl11b_inhibited	0	-1	-1	0	0	2	9
Sgk1	Bcl11b_inhibited	0	-1	-1	0	0	2	9
St3gal5	Bcl11b_inhibited	0	-1	-1	0	0	2	9
Epas1	Bcl11b_inhibited	0	-1	-1	0	0	2	9
Degs2	Bcl11b_inhibited	0	-1	-1	0	0	2	9
Emb	Bcl11b_inhibited	0	0	0	-1	-1	2	9
Tns4	Bcl11b_inhibited	0	-1	-1	0	0	2	8
Dusp10	Bcl11b_inhibited	0	-1	-1	0	0	2	8
Iqch	Bcl11b_inhibited	0	-1	-1	0	0	2	8
Nr3c2	Bcl11b_inhibited	0	-1	-1	0	0	2	8
Ldlrap1	Bcl11b_inhibited	0	-1	-1	0	0	2	8
Trib2	Bcl11b_inhibited	0	-1	-1	0	0	2	8
Foxb1	Bcl11b_inhibited	0	-1	-1	0	0	2	8
Crim1	Bcl11b_inhibited	0	-1	-1	0	0	2	8
Perp	Bcl11b_inhibited	0	-1	-1	0	0	2	8
Hecw2	Bcl11b_inhibited	0	-1	-1	0	0	2	8
Kdm7a	Bcl11b_inhibited	0	-1	-1	0	0	2	8
Tnfsf15	Bcl11b_inhibited	0	-1	-1	0	0	2	8
Ahnak	Bcl11b_inhibited	0	-1	-1	0	0	2	8
Enah	Bcl11b_inhibited	0	-1	-1	0	0	2	8
Tha1	Bcl11b_inhibited	-1	-1	0	0	0	2	8
Hmga2	Bcl11b_inhibited	-1	-1	0	0	0	2	8
Slc37a3	Bcl11b_inhibited	0	-1	-1	0	0	2	7
Samd4	Bcl11b_inhibited	0	-1	-1	0	0	2	7
Gabbr2	Bcl11b_inhibited	0	-1	-1	0	0	2	7
Tnfsf8	Bcl11b_inhibited	0	-1	-1	0	0	2	7
Evl	Bcl11b_inhibited	0	-1	-1	0	0	2	7
Xdh	Bcl11b_inhibited	0	-1	-1	0	0	2	7
Arsb	Bcl11b_inhibited	0	-1	-1	0	0	2	7
Hk2	Bcl11b_inhibited	-1	0	-1	0	0	2	7
Gcnt1	Bcl11b_inhibited	-1	-1	0	0	0	2	7
Abhd2	Bcl11b_inhibited	-1	-1	0	0	0	2	7
Fndc1	Bcl11b_inhibited	-1	-1	0	0	0	2	7
Rhob	Bcl11b_inhibited	0	-1	-1	0	0	2	6
Sema4f	Bcl11b_inhibited	0	-1	-1	0	0	2	6
Ank2	Bcl11b_inhibited	0	-1	-1	0	0	2	6
Raph1	Bcl11b_inhibited	0	-1	-1	0	0	2	6
Fhl2	Bcl11b_inhibited	0	-1	-1	0	0	2	6
Tmem173	Bcl11b_inhibited	0	-1	-1	0	0	2	6
Tmem44	Bcl11b_inhibited	0	-1	-1	0	0	2	6
Nrp2	Bcl11b_inhibited	0	-1	-1	0	0	2	6
Prune2	Bcl11b_inhibited	0	-1	-1	0	0	2	6
Tlr1	Bcl11b_inhibited	0	-1	-1	0	0	2	6
Rtn4rl1	Bcl11b_inhibited	0	-1	-1	0	0	2	6
Ptgfrn	Bcl11b_inhibited	0	-1	-1	0	0	2	6
Myo6	Bcl11b_inhibited	0	-1	-1	0	0	2	6
Itga2	Bcl11b_inhibited	0	-1	-1	0	0	2	6
Slc6a19	Bcl11b_inhibited	0	-1	-1	0	0	2	6
Arhgap5	Bcl11b_inhibited	0	-1	-1	0	0	2	6
Lmna	Bcl11b_inhibited	0	-1	-1	0	0	2	6
Cacna1i	Bcl11b_inhibited	0	-1	-1	0	0	2	6
Kif26b	Bcl11b_inhibited	-1	0	-1	0	0	2	6
Hs3st3b1	Bcl11b_inhibited	-1	0	-1	0	0	2	6
Cfap126	Bcl11b_inhibited	-1	-1	0	0	0	2	6
Nrarp	Bcl11b_inhibited	0	-1	-1	0	0	2	5
Tmsb10	Bcl11b_inhibited	0	-1	-1	0	0	2	5
Pacsin2	Bcl11b_inhibited	0	-1	-1	0	0	2	5
Lgmn	Bcl11b_inhibited	0	-1	-1	0	0	2	5
Bank1	Bcl11b_inhibited	0	-1	-1	0	0	2	5
Mical2	Bcl11b_inhibited	0	-1	-1	0	0	2	5
Sox6	Bcl11b_inhibited	0	-1	-1	0	0	2	5
Ccrl2	Bcl11b_inhibited	0	-1	-1	0	0	2	5
Ttc39b	Bcl11b_inhibited	0	-1	-1	0	0	2	5
Nmnat2	Bcl11b_inhibited	0	-1	-1	0	0	2	5
Pik3r6	Bcl11b_inhibited	0	-1	-1	0	0	2	5
Mroh3	Bcl11b_inhibited	0	-1	-1	0	0	2	5
Nyx	Bcl11b_inhibited	0	-1	-1	0	0	2	5
Pcdh7	Bcl11b_inhibited	0	-1	-1	0	0	2	5
Tmem55a	Bcl11b_inhibited	0	-1	-1	0	0	2	5
Gpr18	Bcl11b_inhibited	0	-1	-1	0	0	2	5
Glp1r	Bcl11b_inhibited	0	-1	-1	0	0	2	5
Fscn1	Bcl11b_inhibited	0	-1	-1	0	0	2	5
Pkdcc	Bcl11b_inhibited	0	-1	-1	0	0	2	5
Zfp697	Bcl11b_inhibited	0	-1	-1	0	0	2	5
Tgm2	Bcl11b_inhibited	0	-1	-1	0	0	2	5
Kif5c	Bcl11b_inhibited	0	-1	-1	0	0	2	5
Tpm1	Bcl11b_inhibited	0	-1	-1	0	0	2	5
Cd2	Bcl11b_inhibited	0	-1	-1	0	0	2	5
C1qtnf6	Bcl11b_inhibited	0	-1	-1	0	0	2	5
Ndst2	Bcl11b_inhibited	-1	0	-1	0	0	2	5
Il12rb1	Bcl11b_inhibited	-1	-1	0	0	0	2	5
H2-T3	Bcl11b_inhibited	0	-1	-1	0	0	2	4
Cpm	Bcl11b_inhibited	0	-1	-1	0	0	2	4
Gna14	Bcl11b_inhibited	0	-1	-1	0	0	2	4
Ofcc1	Bcl11b_inhibited	0	-1	-1	0	0	2	4
Endod1	Bcl11b_inhibited	0	-1	-1	0	0	2	4
Pdzd2	Bcl11b_inhibited	0	-1	-1	0	0	2	4
Necab1	Bcl11b_inhibited	0	-1	-1	0	0	2	4
Adgrg5	Bcl11b_inhibited	0	-1	-1	0	0	2	4
Gm9920	Bcl11b_inhibited	0	-1	-1	0	0	2	4
Trim36	Bcl11b_inhibited	0	-1	-1	0	0	2	4
Mapre2	Bcl11b_inhibited	0	-1	-1	0	0	2	4
Wdr25	Bcl11b_inhibited	0	-1	-1	0	0	2	4
Hc	Bcl11b_inhibited	0	-1	-1	0	0	2	4
Ddc	Bcl11b_inhibited	0	-1	-1	0	0	2	4
Asb1	Bcl11b_inhibited	0	-1	-1	0	0	2	4
Tanc1	Bcl11b_inhibited	0	-1	-1	0	0	2	4
Cubn	Bcl11b_inhibited	0	-1	-1	0	0	2	4
Zfp365	Bcl11b_inhibited	0	-1	-1	0	0	2	4
Fam81a	Bcl11b_inhibited	-1	0	-1	0	0	2	4
Dapk2	Bcl11b_inhibited	-1	-1	0	0	0	2	4
Gimap3	Bcl11b_inhibited	-1	-1	0	0	0	2	4
Ccdc8	Bcl11b_inhibited	-1	-1	0	0	0	2	4
Hebp2	Bcl11b_inhibited	0	-1	-1	0	0	2	3
Btbd11	Bcl11b_inhibited	0	-1	-1	0	0	2	3
Slfn5	Bcl11b_inhibited	0	-1	-1	0	0	2	3
Metrnl	Bcl11b_inhibited	0	-1	-1	0	0	2	3
2510009E07Rik	Bcl11b_inhibited	0	-1	-1	0	0	2	3
Serpini1	Bcl11b_inhibited	0	-1	-1	0	0	2	3
Klf2	Bcl11b_inhibited	0	-1	-1	0	0	2	3
Slc4a8	Bcl11b_inhibited	0	-1	-1	0	0	2	3
Fbxl18	Bcl11b_inhibited	0	-1	-1	0	0	2	3
Traf5	Bcl11b_inhibited	0	-1	-1	0	0	2	3
Pstpip2	Bcl11b_inhibited	0	-1	-1	0	0	2	3
Ddr1	Bcl11b_inhibited	0	-1	-1	0	0	2	3
Yes1	Bcl11b_inhibited	0	-1	-1	0	0	2	3
Tnfrsf19	Bcl11b_inhibited	0	-1	-1	0	0	2	3
Itgb2	Bcl11b_inhibited	0	-1	-1	0	0	2	3
Samhd1	Bcl11b_inhibited	0	-1	-1	0	0	2	3
Unc5b	Bcl11b_inhibited	0	-1	-1	0	0	2	3
Adamtsl4	Bcl11b_inhibited	0	-1	-1	0	0	2	3
Rab43	Bcl11b_inhibited	0	-1	-1	0	0	2	3
Pde8a	Bcl11b_inhibited	0	-1	-1	0	0	2	3
Zfp619	Bcl11b_inhibited	0	-1	-1	0	0	2	3
Eps8	Bcl11b_inhibited	0	-1	-1	0	0	2	3
Agfg1	Bcl11b_inhibited	0	-1	-1	0	0	2	3
Gm973	Bcl11b_inhibited	0	-1	-1	0	0	2	3
Bco2	Bcl11b_inhibited	0	-1	-1	0	0	2	3
Myo5b	Bcl11b_inhibited	0	-1	-1	0	0	2	3
Pbx3	Bcl11b_inhibited	0	-1	-1	0	0	2	3
Tmem243	Bcl11b_inhibited	0	-1	-1	0	0	2	3
Lats2	Bcl11b_inhibited	0	-1	-1	0	0	2	3
Podxl	Bcl11b_inhibited	0	-1	-1	0	0	2	3
Unc93a	Bcl11b_inhibited	0	-1	-1	0	0	2	3
Il17d	Bcl11b_inhibited	0	-1	-1	0	0	2	3
Gpr34	Bcl11b_inhibited	0	-1	-1	0	0	2	3
Shisa2	Bcl11b_inhibited	0	-1	-1	0	0	2	3
Prss2	Bcl11b_inhibited	0	-1	-1	0	0	2	3
Serpine2	Bcl11b_inhibited	0	-1	-1	0	0	2	3
Pllp	Bcl11b_inhibited	0	-1	-1	0	0	2	3
Fam129b	Bcl11b_inhibited	0	-1	-1	0	0	2	3
Glrx	Bcl11b_inhibited	0	-1	-1	0	0	2	3
Itgb5	Bcl11b_inhibited	0	-1	-1	0	0	2	3
Pdgfc	Bcl11b_inhibited	0	-1	-1	0	0	2	3
Ehd2	Bcl11b_inhibited	0	-1	-1	0	0	2	3
Cecr2	Bcl11b_inhibited	0	-1	-1	0	0	2	3
Hunk	Bcl11b_inhibited	0	-1	-1	0	0	2	3
Slc29a1	Bcl11b_inhibited	0	-1	-1	0	0	2	3
Tnfsf10	Bcl11b_inhibited	0	-1	-1	0	0	2	3
Plpp3	Bcl11b_inhibited	0	-1	-1	0	0	2	3
Zfp536	Bcl11b_inhibited	0	-1	-1	0	0	2	3
Gdpd5	Bcl11b_inhibited	-1	0	-1	0	0	2	3
Cela1	Bcl11b_inhibited	-1	-1	0	0	0	2	3
Gcnt4	Bcl11b_inhibited	-1	-1	0	0	0	2	3
Gna11	Bcl11b_inhibited	-1	-1	0	0	0	2	3
Slc25a24	Bcl11b_inhibited	-1	-1	0	0	0	2	3
Tacstd2	Bcl11b_inhibited	-1	-1	0	0	0	2	3
Ccr5	Bcl11b_inhibited	-1	-1	0	0	0	2	3
Olfr523	Bcl11b_inhibited	-1	-1	0	0	0	2	3
Smpd5	Bcl11b_inhibited	-1	-1	0	0	0	2	3
Bspry	Bcl11b_inhibited	-1	-1	0	0	0	2	3
Tle2	Bcl11b_inhibited	0	-1	-1	0	0	2	2
Kcns3	Bcl11b_inhibited	0	-1	-1	0	0	2	2
Tigd4	Bcl11b_inhibited	0	-1	-1	0	0	2	2
Tceal3	Bcl11b_inhibited	0	-1	-1	0	0	2	2
Slc6a20b	Bcl11b_inhibited	0	-1	-1	0	0	2	2
Cyp20a1	Bcl11b_inhibited	0	-1	-1	0	0	2	2
Gpr20	Bcl11b_inhibited	0	-1	-1	0	0	2	2
Naip6	Bcl11b_inhibited	0	-1	-1	0	0	2	2
Plcl1	Bcl11b_inhibited	0	-1	-1	0	0	2	2
Slc25a43	Bcl11b_inhibited	0	-1	-1	0	0	2	2
Ryr3	Bcl11b_inhibited	0	-1	-1	0	0	2	2
Csf1	Bcl11b_inhibited	0	-1	-1	0	0	2	2
Ctss	Bcl11b_inhibited	0	-1	-1	0	0	2	2
Tfeb	Bcl11b_inhibited	0	-1	-1	0	0	2	2
Vrtn	Bcl11b_inhibited	0	-1	-1	0	0	2	2
Cdkn1c	Bcl11b_inhibited	0	-1	-1	0	0	2	2
D630039A03Rik	Bcl11b_inhibited	0	-1	-1	0	0	2	2
Kcnj8	Bcl11b_inhibited	0	-1	-1	0	0	2	2
Itsn1	Bcl11b_inhibited	0	-1	-1	0	0	2	2
Bcl3	Bcl11b_inhibited	0	-1	-1	0	0	2	2
Wdfy3	Bcl11b_inhibited	0	-1	-1	0	0	2	2
A930004D18Rik	Bcl11b_inhibited	0	-1	-1	0	0	2	2
Cxcl10	Bcl11b_inhibited	0	-1	-1	0	0	2	2
Esrp2	Bcl11b_inhibited	0	-1	-1	0	0	2	2
C1ql3	Bcl11b_inhibited	0	-1	-1	0	0	2	2
Rragd	Bcl11b_inhibited	0	-1	-1	0	0	2	2
Scarf2	Bcl11b_inhibited	0	-1	-1	0	0	2	2
Acsf2	Bcl11b_inhibited	0	-1	-1	0	0	2	2
Rab27b	Bcl11b_inhibited	0	-1	-1	0	0	2	2
Cp	Bcl11b_inhibited	0	-1	-1	0	0	2	2
4930447C04Rik	Bcl11b_inhibited	0	-1	-1	0	0	2	2
Sema6d	Bcl11b_inhibited	0	-1	-1	0	0	2	2
Ccdc102a	Bcl11b_inhibited	0	-1	-1	0	0	2	2
Dnm3	Bcl11b_inhibited	0	-1	-1	0	0	2	2
Pik3cb	Bcl11b_inhibited	0	-1	-1	0	0	2	2
Pea15a	Bcl11b_inhibited	0	-1	-1	0	0	2	2
Bicd1	Bcl11b_inhibited	0	-1	-1	0	0	2	2
Gal	Bcl11b_inhibited	0	-1	-1	0	0	2	2
Nqo2	Bcl11b_inhibited	0	-1	-1	0	0	2	2
Ank3	Bcl11b_inhibited	0	-1	-1	0	0	2	2
Kdelc2	Bcl11b_inhibited	0	-1	-1	0	0	2	2
Nceh1	Bcl11b_inhibited	0	-1	-1	0	0	2	2
Pawr	Bcl11b_inhibited	0	-1	-1	0	0	2	2
Irf7	Bcl11b_inhibited	0	-1	-1	0	0	2	2
Tlr12	Bcl11b_inhibited	0	-1	-1	0	0	2	2
Ier5	Bcl11b_inhibited	0	-1	-1	0	0	2	2
Fsd1l	Bcl11b_inhibited	0	-1	-1	0	0	2	2
Qrfp	Bcl11b_inhibited	0	-1	-1	0	0	2	2
Farp1	Bcl11b_inhibited	0	-1	-1	0	0	2	2
H2-Q7	Bcl11b_inhibited	0	-1	-1	0	0	2	2
Slc29a4	Bcl11b_inhibited	0	-1	-1	0	0	2	2
Daglb	Bcl11b_inhibited	-1	0	-1	0	0	2	2
Spink4	Bcl11b_inhibited	-1	0	-1	0	0	2	2
Syn2	Bcl11b_inhibited	-1	0	-1	0	0	2	2
Shank1	Bcl11b_inhibited	-1	0	-1	0	0	2	2
Il18r1	Bcl11b_inhibited	-1	0	-1	0	0	2	2
Nxn	Bcl11b_inhibited	-1	0	-1	0	0	2	2
Adam2	Bcl11b_inhibited	-1	-1	0	0	0	2	2
Ehbp1l1	Bcl11b_inhibited	-1	-1	0	0	0	2	2
Spns2	Bcl11b_inhibited	-1	-1	0	0	0	2	2
Grtp1	Bcl11b_inhibited	-1	-1	0	0	0	2	2
Kctd14	Bcl11b_inhibited	-1	-1	0	0	0	2	2
Faah	Bcl11b_inhibited	-1	-1	0	0	0	2	2
Paqr8	Bcl11b_inhibited	-1	-1	0	0	0	2	2
Selenbp1	Bcl11b_inhibited	0	-1	-1	0	0	2	1
Cd8a	Bcl11b_inhibited	0	-1	-1	0	0	2	1
Car3	Bcl11b_inhibited	0	-1	-1	0	0	2	1
H2-Eb2	Bcl11b_inhibited	0	-1	-1	0	0	2	1
Trpm6	Bcl11b_inhibited	0	-1	-1	0	0	2	1
Grk5	Bcl11b_inhibited	0	-1	-1	0	0	2	1
Mamdc2	Bcl11b_inhibited	0	-1	-1	0	0	2	1
Sh3rf1	Bcl11b_inhibited	0	-1	-1	0	0	2	1
Sdc4	Bcl11b_inhibited	0	-1	-1	0	0	2	1
Zfp870	Bcl11b_inhibited	0	-1	-1	0	0	2	1
Pcbd1	Bcl11b_inhibited	0	-1	-1	0	0	2	1
Rarg	Bcl11b_inhibited	0	-1	-1	0	0	2	1
Sh3d19	Bcl11b_inhibited	0	-1	-1	0	0	2	1
Ceacam2	Bcl11b_inhibited	0	-1	-1	0	0	2	1
Cnr1	Bcl11b_inhibited	0	-1	-1	0	0	2	1
Cadm1	Bcl11b_inhibited	0	-1	-1	0	0	2	1
Ecm1	Bcl11b_inhibited	0	-1	-1	0	0	2	1
Cfap46	Bcl11b_inhibited	0	-1	-1	0	0	2	1
Cd81	Bcl11b_inhibited	0	-1	-1	0	0	2	1
Tspo	Bcl11b_inhibited	0	-1	-1	0	0	2	1
Gm12253	Bcl11b_inhibited	0	-1	-1	0	0	2	1
Col18a1	Bcl11b_inhibited	0	-1	-1	0	0	2	1
Pld1	Bcl11b_inhibited	0	-1	-1	0	0	2	1
Mylk	Bcl11b_inhibited	0	-1	-1	0	0	2	1
Cap2	Bcl11b_inhibited	0	-1	-1	0	0	2	1
Enpp1	Bcl11b_inhibited	0	-1	-1	0	0	2	1
Dhrs7	Bcl11b_inhibited	0	-1	-1	0	0	2	1
Scn10a	Bcl11b_inhibited	0	-1	-1	0	0	2	1
Optn	Bcl11b_inhibited	0	-1	-1	0	0	2	1
Marveld2	Bcl11b_inhibited	0	-1	-1	0	0	2	1
Naip5	Bcl11b_inhibited	0	-1	-1	0	0	2	1
Plcd3	Bcl11b_inhibited	0	-1	-1	0	0	2	1
Gm6034	Bcl11b_inhibited	0	-1	-1	0	0	2	1
H2-Q6	Bcl11b_inhibited	0	-1	-1	0	0	2	1
Nxpe4	Bcl11b_inhibited	0	-1	-1	0	0	2	1
Wnt6	Bcl11b_inhibited	0	-1	-1	0	0	2	1
Fam50b	Bcl11b_inhibited	0	-1	-1	0	0	2	1
1810046K07Rik	Bcl11b_inhibited	0	-1	-1	0	0	2	1
Bmp4	Bcl11b_inhibited	0	-1	-1	0	0	2	1
Gp1bb	Bcl11b_inhibited	0	-1	-1	0	0	2	1
Slc6a13	Bcl11b_inhibited	0	-1	-1	0	0	2	1
Ceacam10	Bcl11b_inhibited	0	-1	-1	0	0	2	1
A930033H14Rik	Bcl11b_inhibited	0	-1	-1	0	0	2	1
Sdc1	Bcl11b_inhibited	0	-1	-1	0	0	2	1
Selenbp2	Bcl11b_inhibited	0	-1	-1	0	0	2	1
Anxa1	Bcl11b_inhibited	0	-1	-1	0	0	2	1
Clmn	Bcl11b_inhibited	0	-1	-1	0	0	2	1
Rhoc	Bcl11b_inhibited	0	-1	-1	0	0	2	1
Best1	Bcl11b_inhibited	0	-1	-1	0	0	2	1
Cd101	Bcl11b_inhibited	0	-1	-1	0	0	2	1
Zbtb46	Bcl11b_inhibited	0	-1	-1	0	0	2	1
Sema6a	Bcl11b_inhibited	0	-1	-1	0	0	2	1
Dll1	Bcl11b_inhibited	0	-1	-1	0	0	2	1
Chd5	Bcl11b_inhibited	0	-1	-1	0	0	2	1
Dmtn	Bcl11b_inhibited	0	-1	-1	0	0	2	1
Ptpn13	Bcl11b_inhibited	0	-1	-1	0	0	2	1
Id1	Bcl11b_inhibited	0	-1	-1	0	0	2	1
Nxpe2	Bcl11b_inhibited	0	-1	-1	0	0	2	1
Tmbim1	Bcl11b_inhibited	0	-1	-1	0	0	2	1
Dnajc12	Bcl11b_inhibited	0	-1	-1	0	0	2	1
Lpar1	Bcl11b_inhibited	0	-1	-1	0	0	2	1
Epb41l1	Bcl11b_inhibited	0	-1	-1	0	0	2	1
Csrp2	Bcl11b_inhibited	0	-1	-1	0	0	2	1
Zfp503	Bcl11b_inhibited	0	-1	-1	0	0	2	1
Cpeb1	Bcl11b_inhibited	0	-1	-1	0	0	2	1
Rab39b	Bcl11b_inhibited	0	-1	-1	0	0	2	1
Fhdc1	Bcl11b_inhibited	0	-1	-1	0	0	2	1
Ptprh	Bcl11b_inhibited	0	-1	-1	0	0	2	1
Bag3	Bcl11b_inhibited	0	-1	-1	0	0	2	1
Sertad4	Bcl11b_inhibited	0	-1	-1	0	0	2	1
B4galt6	Bcl11b_inhibited	0	-1	-1	0	0	2	1
Fndc3b	Bcl11b_inhibited	0	-1	-1	0	0	2	1
Ms4a4b	Bcl11b_inhibited	0	-1	-1	0	0	2	1
5031439G07Rik	Bcl11b_inhibited	0	-1	-1	0	0	2	1
Ckm	Bcl11b_inhibited	0	-1	-1	0	0	2	1
Ak8	Bcl11b_inhibited	0	-1	-1	0	0	2	1
Pdlim4	Bcl11b_inhibited	0	-1	-1	0	0	2	1
Syt11	Bcl11b_inhibited	0	-1	-1	0	0	2	1
Lrrk1	Bcl11b_inhibited	0	-1	-1	0	0	2	1
Fam46c	Bcl11b_inhibited	0	-1	-1	0	0	2	1
Car2	Bcl11b_inhibited	0	-1	-1	0	0	2	1
Tmem62	Bcl11b_inhibited	0	-1	-1	0	0	2	1
Pdzk1	Bcl11b_inhibited	0	-1	-1	0	0	2	1
Cav2	Bcl11b_inhibited	0	-1	-1	0	0	2	1
Ckb	Bcl11b_inhibited	-1	0	-1	0	0	2	1
Klrk1	Bcl11b_inhibited	-1	0	-1	0	0	2	1
Enho	Bcl11b_inhibited	-1	0	-1	0	0	2	1
Abcb6	Bcl11b_inhibited	-1	0	-1	0	0	2	1
Stx3	Bcl11b_inhibited	-1	0	-1	0	0	2	1
Flt3l	Bcl11b_inhibited	-1	-1	0	0	0	2	1
Zdhhc23	Bcl11b_inhibited	-1	-1	0	0	0	2	1
Vdr	Bcl11b_inhibited	-1	-1	0	0	0	2	1
Decr1	Bcl11b_inhibited	-1	-1	0	0	0	2	1
Ccdc114	Bcl11b_inhibited	-1	-1	0	0	0	2	1
Snx8	Bcl11b_inhibited	-1	-1	0	0	0	2	1
Tktl1	Bcl11b_inhibited	-1	-1	0	0	0	2	1
Pglyrp1	Bcl11b_inhibited	-1	-1	0	0	0	2	1
Mcpt8	Bcl11b_inhibited	-1	-1	0	0	0	2	1
Jup	Bcl11b_inhibited	-1	-1	0	0	0	2	1
Itga2b	Bcl11b_inhibited	-1	-1	0	0	0	2	1
Soat2	Bcl11b_inhibited	-1	-1	0	0	0	2	1
Fnbp1l	Bcl11b_inhibited	-1	-1	0	0	0	2	1
Dusp9	Bcl11b_inhibited	-1	-1	0	0	0	2	1
Mtmr10	Bcl11b_inhibited	0	-1	-1	0	0	2	0
Cyp39a1	Bcl11b_inhibited	0	-1	-1	0	0	2	0
Hist1h2bc	Bcl11b_inhibited	0	-1	-1	0	0	2	0
H2-Q5	Bcl11b_inhibited	0	-1	-1	0	0	2	0
Zfp354b	Bcl11b_inhibited	0	-1	-1	0	0	2	0
Rab36	Bcl11b_inhibited	0	-1	-1	0	0	2	0
Fcgbp	Bcl11b_inhibited	0	-1	-1	0	0	2	0
Naip1	Bcl11b_inhibited	0	-1	-1	0	0	2	0
A930016O22Rik	Bcl11b_inhibited	0	-1	-1	0	0	2	0
Ctsh	Bcl11b_inhibited	0	-1	-1	0	0	2	0
Ankrd29	Bcl11b_inhibited	0	-1	-1	0	0	2	0
Sv2c	Bcl11b_inhibited	0	-1	-1	0	0	2	0
Ms4a4c	Bcl11b_inhibited	0	-1	-1	0	0	2	0
Adgre5	Bcl11b_inhibited	0	-1	-1	0	0	2	0
Cgrrf1	Bcl11b_inhibited	0	-1	-1	0	0	2	0
Tenm4	Bcl11b_inhibited	0	-1	-1	0	0	2	0
Ctsf	Bcl11b_inhibited	0	-1	-1	0	0	2	0
Prdx4	Bcl11b_inhibited	0	-1	-1	0	0	2	0
Limch1	Bcl11b_inhibited	0	-1	-1	0	0	2	0
Deptor	Bcl11b_inhibited	0	-1	-1	0	0	2	0
H2-Q8	Bcl11b_inhibited	0	-1	-1	0	0	2	0
Phka1	Bcl11b_inhibited	0	-1	-1	0	0	2	0
4933421O10Rik	Bcl11b_inhibited	0	-1	-1	0	0	2	0
Gchfr	Bcl11b_inhibited	0	-1	-1	0	0	2	0
Kctd15	Bcl11b_inhibited	0	-1	-1	0	0	2	0
Ephx2	Bcl11b_inhibited	0	-1	-1	0	0	2	0
Cc2d2a	Bcl11b_inhibited	0	-1	-1	0	0	2	0
4930442L01Rik	Bcl11b_inhibited	0	-1	-1	0	0	2	0
Slc6a8	Bcl11b_inhibited	0	-1	-1	0	0	2	0
Ifit3	Bcl11b_inhibited	0	-1	-1	0	0	2	0
Adam19	Bcl11b_inhibited	0	-1	-1	0	0	2	0
Rsad2	Bcl11b_inhibited	0	-1	-1	0	0	2	0
Dnal1	Bcl11b_inhibited	0	-1	-1	0	0	2	0
Met	Bcl11b_inhibited	0	-1	-1	0	0	2	0
Gvin1	Bcl11b_inhibited	0	-1	-1	0	0	2	0
Spry2	Bcl11b_inhibited	0	-1	-1	0	0	2	0
Tnp2	Bcl11b_inhibited	0	-1	-1	0	0	2	0
Cldn12	Bcl11b_inhibited	0	-1	-1	0	0	2	0
Mageh1	Bcl11b_inhibited	0	-1	-1	0	0	2	0
Oasl1	Bcl11b_inhibited	0	-1	-1	0	0	2	0
Plxnb3	Bcl11b_inhibited	0	-1	-1	0	0	2	0
Lama5	Bcl11b_inhibited	0	-1	-1	0	0	2	0
Plpp2	Bcl11b_inhibited	0	-1	-1	0	0	2	0
Mras	Bcl11b_inhibited	0	-1	-1	0	0	2	0
Zfp92	Bcl11b_inhibited	0	-1	-1	0	0	2	0
Sprn	Bcl11b_inhibited	0	-1	-1	0	0	2	0
Sdsl	Bcl11b_inhibited	0	-1	-1	0	0	2	0
Zfp787	Bcl11b_inhibited	0	-1	-1	0	0	2	0
Prr13	Bcl11b_inhibited	0	-1	-1	0	0	2	0
Lrrc56	Bcl11b_inhibited	0	-1	-1	0	0	2	0
Cmpk2	Bcl11b_inhibited	0	-1	-1	0	0	2	0
Lrrc2	Bcl11b_inhibited	0	-1	-1	0	0	2	0
Ano1	Bcl11b_inhibited	0	-1	-1	0	0	2	0
Tnfsfm13	Bcl11b_inhibited	0	-1	-1	0	0	2	0
Klrc2	Bcl11b_inhibited	0	-1	-1	0	0	2	0
Gm11837	Bcl11b_inhibited	0	-1	-1	0	0	2	0
Hnf4a	Bcl11b_inhibited	0	-1	-1	0	0	2	0
Fstl1	Bcl11b_inhibited	0	-1	-1	0	0	2	0
Vangl1	Bcl11b_inhibited	0	-1	-1	0	0	2	0
2410017I17Rik	Bcl11b_inhibited	0	-1	-1	0	0	2	0
Fgd4	Bcl11b_inhibited	0	-1	-1	0	0	2	0
Cdcp2	Bcl11b_inhibited	0	-1	-1	0	0	2	0
Sept4	Bcl11b_inhibited	0	-1	-1	0	0	2	0
Fbxo27	Bcl11b_inhibited	0	-1	-1	0	0	2	0
Stbd1	Bcl11b_inhibited	0	-1	-1	0	0	2	0
Stra6	Bcl11b_inhibited	0	-1	-1	0	0	2	0
St6gal2	Bcl11b_inhibited	0	-1	-1	0	0	2	0
Asb4	Bcl11b_inhibited	0	-1	-1	0	0	2	0
Gm15417	Bcl11b_inhibited	0	-1	-1	0	0	2	0
Srxn1	Bcl11b_inhibited	0	-1	-1	0	0	2	0
Scara3	Bcl11b_inhibited	0	-1	-1	0	0	2	0
Tmem25	Bcl11b_inhibited	0	-1	-1	0	0	2	0
Dhdh	Bcl11b_inhibited	0	-1	-1	0	0	2	0
Usp33	Bcl11b_inhibited	0	-1	-1	0	0	2	0
Dusp18	Bcl11b_inhibited	0	-1	-1	0	0	2	0
Gja3	Bcl11b_inhibited	0	-1	-1	0	0	2	0
Fzd4	Bcl11b_inhibited	0	-1	-1	0	0	2	0
Hspa4l	Bcl11b_inhibited	0	-1	-1	0	0	2	0
Ppil6	Bcl11b_inhibited	0	-1	-1	0	0	2	0
Bnip3	Bcl11b_inhibited	0	-1	-1	0	0	2	0
2810468N07Rik	Bcl11b_inhibited	0	-1	-1	0	0	2	0
Kif19a	Bcl11b_inhibited	0	-1	-1	0	0	2	0
Adgra1	Bcl11b_inhibited	0	-1	-1	0	0	2	0
Hspa2	Bcl11b_inhibited	0	-1	-1	0	0	2	0
H2-Q9	Bcl11b_inhibited	0	-1	-1	0	0	2	0
Mag	Bcl11b_inhibited	0	-1	-1	0	0	2	0
Tmem64	Bcl11b_inhibited	0	-1	-1	0	0	2	0
Gm12250	Bcl11b_inhibited	0	-1	-1	0	0	2	0
Sele	Bcl11b_inhibited	0	-1	-1	0	0	2	0
Prcd	Bcl11b_inhibited	0	-1	-1	0	0	2	0
Vcam1	Bcl11b_inhibited	0	-1	-1	0	0	2	0
Lamb1	Bcl11b_inhibited	0	-1	-1	0	0	2	0
Derl3	Bcl11b_inhibited	0	-1	-1	0	0	2	0
Gm8369	Bcl11b_inhibited	0	-1	-1	0	0	2	0
Naaa	Bcl11b_inhibited	0	-1	-1	0	0	2	0
S100a1	Bcl11b_inhibited	0	-1	-1	0	0	2	0
Tstd3	Bcl11b_inhibited	0	-1	-1	0	0	2	0
R74862	Bcl11b_inhibited	0	-1	-1	0	0	2	0
Dnajc22	Bcl11b_inhibited	0	-1	-1	0	0	2	0
Tmem59l	Bcl11b_inhibited	0	-1	-1	0	0	2	0
Naip7	Bcl11b_inhibited	0	-1	-1	0	0	2	0
Tpm2	Bcl11b_inhibited	0	-1	-1	0	0	2	0
Clu	Bcl11b_inhibited	0	-1	-1	0	0	2	0
Ank1	Bcl11b_inhibited	0	-1	-1	0	0	2	0
Vsig10	Bcl11b_inhibited	0	-1	-1	0	0	2	0
Ttbk1	Bcl11b_inhibited	0	-1	-1	0	0	2	0
Tmem45a	Bcl11b_inhibited	0	-1	-1	0	0	2	0
Rnf128	Bcl11b_inhibited	0	-1	-1	0	0	2	0
Tnfsf12	Bcl11b_inhibited	0	-1	-1	0	0	2	0
Mir1668	Bcl11b_inhibited	0	-1	-1	0	0	2	0
Galnt4	Bcl11b_inhibited	0	-1	-1	0	0	2	0
Trp53cor1	Bcl11b_inhibited	0	-1	-1	0	0	2	0
Mir130c	Bcl11b_inhibited	0	-1	-1	0	0	2	0
Grb10	Bcl11b_inhibited	0	-1	-1	0	0	2	0
Hmox1	Bcl11b_inhibited	0	-1	-1	0	0	2	0
Proser2	Bcl11b_inhibited	0	-1	-1	0	0	2	0
Rhpn2	Bcl11b_inhibited	0	-1	-1	0	0	2	0
Mcf2	Bcl11b_inhibited	0	-1	-1	0	0	2	0
Inppl1	Bcl11b_inhibited	0	-1	-1	0	0	2	0
Ace	Bcl11b_inhibited	0	-1	-1	0	0	2	0
Map4k5	Bcl11b_inhibited	0	-1	-1	0	0	2	0
Gpm6b	Bcl11b_inhibited	0	-1	-1	0	0	2	0
Mmp12	Bcl11b_inhibited	0	-1	-1	0	0	2	0
Pbx1	Bcl11b_inhibited	0	-1	-1	0	0	2	0
Cdc42bpb	Bcl11b_inhibited	0	-1	-1	0	0	2	0
Acsl6	Bcl11b_inhibited	0	-1	-1	0	0	2	0
Slc16a2	Bcl11b_inhibited	0	-1	-1	0	0	2	0
Cryzl1	Bcl11b_inhibited	0	-1	-1	0	0	2	0
Ttc25	Bcl11b_inhibited	0	-1	-1	0	0	2	0
1810034E14Rik	Bcl11b_inhibited	0	-1	-1	0	0	2	0
Gm8989	Bcl11b_inhibited	0	-1	-1	0	0	2	0
BC100451	Bcl11b_inhibited	0	-1	-1	0	0	2	0
Nlrc4	Bcl11b_inhibited	0	-1	-1	0	0	2	0
Armcx4	Bcl11b_inhibited	0	-1	-1	0	0	2	0
Ripk4	Bcl11b_inhibited	0	-1	-1	0	0	2	0
Naip2	Bcl11b_inhibited	0	-1	-1	0	0	2	0
Ttc39c	Bcl11b_inhibited	-1	0	-1	0	0	2	0
Fam184b	Bcl11b_inhibited	-1	0	-1	0	0	2	0
Sh2d1b2	Bcl11b_inhibited	-1	0	-1	0	0	2	0
Ncr1	Bcl11b_inhibited	-1	0	-1	0	0	2	0
Gm14685	Bcl11b_inhibited	-1	-1	0	0	0	2	0
1700088E04Rik	Bcl11b_inhibited	-1	-1	0	0	0	2	0
Tmem254a	Bcl11b_inhibited	-1	-1	0	0	0	2	0
Pvt1	Bcl11b_inhibited	-1	-1	0	0	0	2	0
Dhrs11	Bcl11b_inhibited	-1	-1	0	0	0	2	0
Tmem254c	Bcl11b_inhibited	-1	-1	0	0	0	2	0
Kctd11	Bcl11b_inhibited	-1	-1	0	0	0	2	0
DXBay18	Bcl11b_inhibited	-1	-1	0	0	0	2	0
Sirt3	Bcl11b_inhibited	-1	-1	0	0	0	2	0
Gm16702	Bcl11b_inhibited	-1	-1	0	0	0	2	0
Hspa12b	Bcl11b_inhibited	-1	-1	0	0	0	2	0
Fgf15	Bcl11b_inhibited	-1	-1	0	0	0	2	0
Fbxo17	Bcl11b_inhibited	-1	-1	0	0	0	2	0
Abcb10	Bcl11b_inhibited	-1	-1	0	0	0	2	0
Exoc3l	Bcl11b_inhibited	-1	-1	0	0	0	2	0
Tmem254b	Bcl11b_inhibited	-1	-1	0	0	0	2	0
Fut7	Bcl11b_inhibited	-1	-1	0	0	0	2	0
Cerkl	Bcl11b_inhibited	-1	-1	0	0	0	2	0
Ctsw	Bcl11b_inhibited	-1	-1	0	0	0	2	0
Gkap1	Bcl11b_inhibited	-1	-1	0	0	0	2	0
Xist	Bcl11b_inhibited	0	0	0	-1	-1	2	0
Ly86	Bcl11b_inhibited	0	-1	0	0	0	1	31
Mgst2	Bcl11b_inhibited	0	-1	0	0	0	1	28
Maf	Bcl11b_inhibited	-1	0	0	0	0	1	22
Runx3	Bcl11b_inhibited	0	-1	0	0	0	1	21
Fut8	Bcl11b_inhibited	0	0	0	0	-1	1	20
Sall3	Bcl11b_inhibited	0	-1	0	0	0	1	17
Katnal1	Bcl11b_inhibited	-1	0	0	0	0	1	17
Socs1	Bcl11b_inhibited	0	0	0	0	-1	1	17
Dusp6	Bcl11b_inhibited	0	-1	0	0	0	1	16
Pard3	Bcl11b_inhibited	0	-1	0	0	0	1	15
Sgip1	Bcl11b_inhibited	0	0	-1	0	0	1	14
Prkce	Bcl11b_inhibited	0	0	-1	0	0	1	14
Amph	Bcl11b_inhibited	0	0	-1	0	0	1	14
Stum	Bcl11b_inhibited	0	0	-1	0	0	1	14
Ubl3	Bcl11b_inhibited	0	0	-1	0	0	1	13
Chst2	Bcl11b_inhibited	0	0	-1	0	0	1	13
Plcg2	Bcl11b_inhibited	0	-1	0	0	0	1	13
Muc13	Bcl11b_inhibited	0	-1	0	0	0	1	13
Edem3	Bcl11b_inhibited	-1	0	0	0	0	1	13
Ankrd55	Bcl11b_inhibited	0	0	-1	0	0	1	12
Adgrg6	Bcl11b_inhibited	0	0	-1	0	0	1	12
Ubash3b	Bcl11b_inhibited	0	-1	0	0	0	1	12
Kcnmb1	Bcl11b_inhibited	0	-1	0	0	0	1	12
Arhgef3	Bcl11b_inhibited	0	-1	0	0	0	1	12
Etv5	Bcl11b_inhibited	-1	0	0	0	0	1	12
Gramd3	Bcl11b_inhibited	0	0	-1	0	0	1	11
Glrp1	Bcl11b_inhibited	0	-1	0	0	0	1	11
Heg1	Bcl11b_inhibited	0	-1	0	0	0	1	11
Klf4	Bcl11b_inhibited	0	-1	0	0	0	1	11
Celf2	Bcl11b_inhibited	0	-1	0	0	0	1	11
Gpr68	Bcl11b_inhibited	0	-1	0	0	0	1	11
Spag6	Bcl11b_inhibited	0	-1	0	0	0	1	11
Kcnc1	Bcl11b_inhibited	0	0	-1	0	0	1	10
Plcl2	Bcl11b_inhibited	0	0	-1	0	0	1	10
Clic5	Bcl11b_inhibited	0	-1	0	0	0	1	10
Il9r	Bcl11b_inhibited	0	-1	0	0	0	1	10
Icosl	Bcl11b_inhibited	0	-1	0	0	0	1	10
Ggta1	Bcl11b_inhibited	0	-1	0	0	0	1	10
Enthd1	Bcl11b_inhibited	-1	0	0	0	0	1	10
Lactbl1	Bcl11b_inhibited	0	0	-1	0	0	1	9
2610301B20Rik	Bcl11b_inhibited	0	-1	0	0	0	1	9
Akap2	Bcl11b_inhibited	0	-1	0	0	0	1	9
Adamts6	Bcl11b_inhibited	-1	0	0	0	0	1	9
Vwa8	Bcl11b_inhibited	-1	0	0	0	0	1	9
Themis	Bcl11b_inhibited	-1	0	0	0	0	1	9
Emid1	Bcl11b_inhibited	-1	0	0	0	0	1	9
Ttll11	Bcl11b_inhibited	0	0	-1	0	0	1	8
Ulk4	Bcl11b_inhibited	0	0	-1	0	0	1	8
Nostrin	Bcl11b_inhibited	0	0	-1	0	0	1	8
Ccdc96	Bcl11b_inhibited	0	0	-1	0	0	1	8
Ccdc80	Bcl11b_inhibited	0	0	-1	0	0	1	8
Il10rb	Bcl11b_inhibited	0	-1	0	0	0	1	8
Prr5	Bcl11b_inhibited	0	-1	0	0	0	1	8
Gng2	Bcl11b_inhibited	0	-1	0	0	0	1	8
Slc35d3	Bcl11b_inhibited	0	-1	0	0	0	1	8
P4ha2	Bcl11b_inhibited	0	-1	0	0	0	1	8
Rasa3	Bcl11b_inhibited	0	-1	0	0	0	1	8
Anxa3	Bcl11b_inhibited	0	-1	0	0	0	1	8
Klf10	Bcl11b_inhibited	-1	0	0	0	0	1	8
Shb	Bcl11b_inhibited	-1	0	0	0	0	1	8
Bid	Bcl11b_inhibited	-1	0	0	0	0	1	8
Ston2	Bcl11b_inhibited	-1	0	0	0	0	1	8
Pim1	Bcl11b_inhibited	0	0	0	0	-1	1	8
Agap1	Bcl11b_inhibited	0	0	-1	0	0	1	7
Zbp1	Bcl11b_inhibited	0	0	-1	0	0	1	7
Cd226	Bcl11b_inhibited	0	0	-1	0	0	1	7
Chst3	Bcl11b_inhibited	0	0	-1	0	0	1	7
Fam178b	Bcl11b_inhibited	0	0	-1	0	0	1	7
Amigo2	Bcl11b_inhibited	0	0	-1	0	0	1	7
Inhba	Bcl11b_inhibited	0	0	-1	0	0	1	7
Dok6	Bcl11b_inhibited	0	0	-1	0	0	1	7
Cdc14a	Bcl11b_inhibited	0	-1	0	0	0	1	7
Slc15a1	Bcl11b_inhibited	0	-1	0	0	0	1	7
Chdh	Bcl11b_inhibited	0	-1	0	0	0	1	7
Trps1	Bcl11b_inhibited	0	-1	0	0	0	1	7
Spink2	Bcl11b_inhibited	0	-1	0	0	0	1	7
Il7r	Bcl11b_inhibited	0	-1	0	0	0	1	7
Cysltr2	Bcl11b_inhibited	0	-1	0	0	0	1	7
Ccnd1	Bcl11b_inhibited	0	-1	0	0	0	1	7
Klrb1c	Bcl11b_inhibited	0	-1	0	0	0	1	7
Chst15	Bcl11b_inhibited	0	-1	0	0	0	1	7
Sytl2	Bcl11b_inhibited	0	-1	0	0	0	1	7
Aldh1b1	Bcl11b_inhibited	0	-1	0	0	0	1	7
Il15	Bcl11b_inhibited	0	-1	0	0	0	1	7
Med13	Bcl11b_inhibited	-1	0	0	0	0	1	7
Spock2	Bcl11b_inhibited	0	0	-1	0	0	1	6
Casz1	Bcl11b_inhibited	0	0	-1	0	0	1	6
Agpat3	Bcl11b_inhibited	0	0	-1	0	0	1	6
Poll	Bcl11b_inhibited	0	0	-1	0	0	1	6
[truncated: 1,134 more rows]

## Sheet: E2A
gene	class	Xu_et_al_GSE43224_E2A_LOF_microarray	Miyazaki_et_al_GSE95339_Tcf3_Tcf12_LOF	deg_occurrence	Miyazaki_et_al_GSE30518_DN3_E2A_peak_number
Uaca	E_protein_activated	1	1	2	4
Tmem131	E_protein_activated	1	1	2	3
Ptp4a3	E_protein_activated	1	1	2	2
Fam117a	E_protein_activated	1	1	2	2
Arpp21	E_protein_activated	1	1	2	2
Cd3e	E_protein_activated	1	1	2	1
Il16	E_protein_activated	1	1	2	1
Marcks	E_protein_activated	1	1	2	1
Notch3	E_protein_activated	1	1	2	1
Urb2	E_protein_activated	1	1	2	1
Svil	E_protein_activated	1	1	2	1
Smyd2	E_protein_activated	1	1	2	1
Acss1	E_protein_activated	1	1	2	1
Lgals9	E_protein_activated	1	1	2	1
Ccdc109b	E_protein_activated	1	1	2	0
Capn5	E_protein_activated	1	1	2	0
Sh2d5	E_protein_activated	1	1	2	0
Lyl1	E_protein_activated	1	1	2	0
Epb4.1l4b	E_protein_activated	1	1	2	0
Evpl	E_protein_activated	1	1	2	0
Fasl	E_protein_activated	1	1	2	0
Tbxa2r	E_protein_activated	1	1	2	0
Trim16	E_protein_activated	1	1	2	0
Hemgn	E_protein_activated	1	1	2	0
B3gnt5	E_protein_activated	1	1	2	0
Actn1	E_protein_activated	1	1	2	0
Aldh1b1	E_protein_activated	1	1	2	0
Arap2	E_protein_activated	1	1	2	0
Chdh	E_protein_activated	1	1	2	0
Fam65a	E_protein_activated	1	1	2	0
Rabgap1l	E_protein_activated	1	1	2	0
Tifa	E_protein_activated	1	1	2	0
Pdgfrb	E_protein_activated	1	1	2	0
Uck2	E_protein_activated	1	1	2	0
Entpd5	E_protein_activated	1	1	2	0
Crip1	E_protein_activated	1	1	2	0
Dnmt3b	E_protein_activated	1	1	2	0
Cd93	E_protein_activated	1	1	2	0
Dapk1	E_protein_activated	1	1	2	0
Lyz2	E_protein_activated	1	1	2	0
Pik3ip1	E_protein_activated	1	1	2	0
Tcf3	E_protein_activated	1	1	2	0
Dtnbp1	E_protein_activated	1	1	2	0
Ly6k	E_protein_activated	1	1	2	0
Nfkbie	E_protein_activated	1	1	2	0
Frmd6	E_protein_activated	1	1	2	0
Sh3bp5	E_protein_activated	1	1	2	0
Zfp36l2	E_protein_activated	1	1	2	0
Tspan9	E_protein_activated	1	1	2	0
Rab38	E_protein_activated	1	1	2	0
Mpp1	E_protein_activated	1	1	2	0
Zfp704	E_protein_activated	1	1	2	0
Obsl1	E_protein_activated	1	1	2	0
Pik3ap1	E_protein_activated	1	1	2	0
Dnajc6	E_protein_activated	1	1	2	0
Hsdl1	E_protein_activated	1	1	2	0
Plekha7	E_protein_activated	1	1	2	0
Ctse	E_protein_activated	1	1	2	0
Zeb2	E_protein_activated	1	1	2	0
Afap1l1	E_protein_activated	1	1	2	0
Cldn2	E_protein_activated	1	1	2	0
H2-DMa	E_protein_activated	1	1	2	0
Pcmtd1	E_protein_activated	1	1	2	0
Fyb	E_protein_activated	1	1	2	0
Vash1	E_protein_activated	1	1	2	0
Ptgr1	E_protein_activated	1	1	2	0
2010001M09Rik	E_protein_activated	1	1	2	0
Sox13	E_protein_activated	1	1	2	0
Arhgap32	E_protein_activated	1	1	2	0
Mpzl2	E_protein_activated	1	1	2	0
Msi2	E_protein_activated	1	1	2	0
Rab44	E_protein_activated	1	1	2	0
Tbc1d16	E_protein_activated	1	1	2	0
Sytl3	E_protein_activated	1	1	2	0
2210020M01Rik	E_protein_activated	1	1	2	0
Sstr2	E_protein_activated	1	1	2	0
Ly6d	E_protein_activated	1	1	2	0
Cd5	E_protein_activated	1	1	2	0
Pde5a	E_protein_activated	1	1	2	0
Gpr56	E_protein_activated	1	1	2	0
Tmem176b	E_protein_activated	1	1	2	0
Tbc1d9b	E_protein_activated	1	1	2	0
Tmem180	E_protein_activated	1	1	2	0
Dennd4a	E_protein_activated	1	1	2	0
Repin1	E_protein_activated	1	1	2	0
Nutf2	E_protein_activated	1	1	2	0
Gabarapl1	E_protein_activated	1	1	2	0
Camk2a	E_protein_activated	1	1	2	0
Gpr97	E_protein_activated	1	1	2	0
Micall2	E_protein_activated	1	1	2	0
Nrtn	E_protein_activated	1	1	2	0
Plcg1	E_protein_activated	1	1	2	0
Slco4a1	E_protein_activated	1	1	2	0
Bach1	E_protein_activated	1	1	2	0
Ramp1	E_protein_activated	1	1	2	0
9030619P08Rik	E_protein_activated	1	1	2	0
Kcnq1ot1	E_protein_activated	1	1	2	0
Ubash3a	E_protein_activated	1	1	2	0
Adssl1	E_protein_activated	1	1	2	0
Wdr12	E_protein_activated	1	1	2	0
Slc14a1	E_protein_activated	1	1	2	0
Narg2	E_protein_activated	1	1	2	0
Fam109b	E_protein_activated	1	1	2	0
Fbp1	E_protein_activated	1	1	2	0
Trip6	E_protein_activated	1	1	2	0
Cd3d	E_protein_activated	1	1	2	0
Runx1	E_protein_activated	1	1	2	0
Tspan2	E_protein_activated	1	1	2	0
Zfp711	E_protein_activated	1	1	2	0
Alox5ap	E_protein_activated	1	1	2	0
Tgfbr1	E_protein_activated	1	1	2	0
Oxr1	E_protein_activated	1	1	2	0
Hivep3	E_protein_activated	0	1	1	4
Tle3	E_protein_activated	0	1	1	4
Zdhhc14	E_protein_activated	1	0	1	3
Snx9	E_protein_activated	0	1	1	3
Idh2	E_protein_activated	0	1	1	3
Tns3	E_protein_activated	0	1	1	3
Gfi1	E_protein_activated	1	0	1	2
Xbp1	E_protein_activated	1	0	1	2
Pptc7	E_protein_activated	1	0	1	2
Rag2	E_protein_activated	0	1	1	2
Cd180	E_protein_activated	0	1	1	2
Notch1	E_protein_activated	0	1	1	2
F2rl3	E_protein_activated	0	1	1	2
Ptprk	E_protein_activated	0	1	1	2
Zfp710	E_protein_activated	0	1	1	2
Galnt2	E_protein_activated	0	1	1	2
Slco3a1	E_protein_activated	1	0	1	1
Epha2	E_protein_activated	1	0	1	1
Dusp2	E_protein_activated	1	0	1	1
E130308A19Rik	E_protein_activated	1	0	1	1
Trak1	E_protein_activated	1	0	1	1
Foxn3	E_protein_activated	1	0	1	1
Fkbp5	E_protein_activated	1	0	1	1
Man2a2	E_protein_activated	1	0	1	1
Med13l	E_protein_activated	1	0	1	1
Ypel2	E_protein_activated	1	0	1	1
Bend3	E_protein_activated	1	0	1	1
Ptcra	E_protein_activated	0	1	1	1
Lrrc32	E_protein_activated	0	1	1	1
C1qtnf1	E_protein_activated	0	1	1	1
Tubb3	E_protein_activated	0	1	1	1
Cgnl1	E_protein_activated	0	1	1	1
Prss57	E_protein_activated	0	1	1	1
Itga9	E_protein_activated	0	1	1	1
Peli2	E_protein_activated	0	1	1	1
Pde2a	E_protein_activated	0	1	1	1
Bcat1	E_protein_activated	0	1	1	1
Tcf12	E_protein_activated	0	1	1	1
Mdga1	E_protein_activated	0	1	1	1
Tcf7l2	E_protein_activated	0	1	1	1
Mt1	E_protein_activated	0	1	1	1
Angpt1	E_protein_activated	0	1	1	1
Muc13	E_protein_activated	0	1	1	1
Myb	E_protein_activated	0	1	1	1
Rnf157	E_protein_activated	0	1	1	1
Cdk18	E_protein_activated	0	1	1	1
Prodh	E_protein_activated	0	1	1	1
Cxcr4	E_protein_activated	0	1	1	1
Jag2	E_protein_activated	0	1	1	1
Sh2b2	E_protein_activated	0	1	1	1
Bahcc1	E_protein_activated	0	1	1	1
S1pr3	E_protein_activated	0	1	1	1
Gpr132	E_protein_activated	0	1	1	1
Sik1	E_protein_activated	0	1	1	1
Nfix	E_protein_activated	0	1	1	1
Egfl7	E_protein_activated	0	1	1	1
Igf1r	E_protein_activated	0	1	1	1
Zfhx3	E_protein_activated	0	1	1	1
Kctd1	E_protein_activated	0	1	1	1
Snx30	E_protein_activated	0	1	1	1
BC026585	E_protein_activated	0	1	1	1
Myc	E_protein_activated	0	1	1	1
Qsox2	E_protein_activated	0	1	1	1
Fbxl12	E_protein_activated	0	1	1	1
Mrgpre	E_protein_activated	0	1	1	1
Ctdspl	E_protein_activated	0	1	1	1
Slc16a7	E_protein_activated	0	1	1	1
Rgs10	E_protein_activated	0	1	1	1
Ralgps2	E_protein_activated	0	1	1	1
Ptpre	E_protein_activated	0	1	1	1
Igf2bp2	E_protein_activated	0	1	1	1
Cmah	E_protein_activated	0	1	1	1
Dgcr6	E_protein_activated	0	1	1	1
Cd24a	E_protein_activated	0	1	1	1
Cdv3	E_protein_activated	0	1	1	1
Prkca	E_protein_activated	0	1	1	1
Prkag2	E_protein_activated	0	1	1	1
Pkig	E_protein_activated	0	1	1	1
Def8	E_protein_activated	0	1	1	1
Bcl7a	E_protein_activated	0	1	1	1
Ada	E_protein_activated	0	1	1	1
Atp13a2	E_protein_activated	0	1	1	1
Pomt1	E_protein_activated	0	1	1	1
Gtf2ird1	E_protein_activated	0	1	1	1
Satb1	E_protein_activated	0	1	1	1
Ppp2r3c	E_protein_activated	0	1	1	1
Rpap3	E_protein_activated	0	1	1	1
Rpap2	E_protein_activated	0	1	1	1
Nln	E_protein_activated	0	1	1	1
Lims1	E_protein_activated	0	1	1	1
Zcchc2	E_protein_activated	0	1	1	1
Agtrap	E_protein_activated	0	1	1	1
Tbc1d5	E_protein_activated	0	1	1	1
Rrp1b	E_protein_activated	0	1	1	1
Hspa9	E_protein_activated	0	1	1	1
Dpp4	E_protein_activated	0	1	1	1
Rreb1	E_protein_activated	0	1	1	1
Vdac1	E_protein_activated	0	1	1	1
Gtf2i	E_protein_activated	0	1	1	1
Eif4b	E_protein_activated	0	1	1	1
Hmgb1	E_protein_activated	0	1	1	1
Ermp1	E_protein_activated	1	0	1	0
Gm16489	E_protein_activated	1	0	1	0
Lat	E_protein_activated	1	0	1	0
Arhgap26	E_protein_activated	1	0	1	0
Mll1	E_protein_activated	1	0	1	0
Mm.80474.1	E_protein_activated	1	0	1	0
Mm.131809.1	E_protein_activated	1	0	1	0
F13a1	E_protein_activated	1	0	1	0
Erbb2ip	E_protein_activated	1	0	1	0
Ly6e	E_protein_activated	1	0	1	0
9930012K11Rik	E_protein_activated	1	0	1	0
Stat4	E_protein_activated	1	0	1	0
Mm.197274.1	E_protein_activated	1	0	1	0
Ppargc1b	E_protein_activated	1	0	1	0
1190002H23Rik	E_protein_activated	1	0	1	0
BC057079	E_protein_activated	1	0	1	0
Ctsg	E_protein_activated	1	0	1	0
Prom1	E_protein_activated	1	0	1	0
Zc3hav1l	E_protein_activated	1	0	1	0
Msh3	E_protein_activated	1	0	1	0
Shb	E_protein_activated	1	0	1	0
Polr3g	E_protein_activated	1	0	1	0
Elovl5	E_protein_activated	1	0	1	0
1810073O08Rik	E_protein_activated	1	0	1	0
Mm.163844.1	E_protein_activated	1	0	1	0
Cd48	E_protein_activated	1	0	1	0
Tbl1xr1	E_protein_activated	1	0	1	0
1200003I10Rik /// 1200015M12Rik /// A130040M12Rik /// E430024C06Rik	E_protein_activated	1	0	1	0
Thy1	E_protein_activated	1	0	1	0
4833406M21Rik	E_protein_activated	1	0	1	0
2010204K13Rik	E_protein_activated	1	0	1	0
Prkra	E_protein_activated	1	0	1	0
Nebl	E_protein_activated	1	0	1	0
Bach2	E_protein_activated	1	0	1	0
Mm.44060.1	E_protein_activated	1	0	1	0
Tapt1	E_protein_activated	1	0	1	0
Macrod1	E_protein_activated	1	0	1	0
Mm.193154.1	E_protein_activated	1	0	1	0
Mm.209281.1	E_protein_activated	1	0	1	0
D18Ertd653e	E_protein_activated	1	0	1	0
Casp1	E_protein_activated	1	0	1	0
Mm.137949.1	E_protein_activated	1	0	1	0
Cd3g	E_protein_activated	1	0	1	0
BC035044	E_protein_activated	1	0	1	0
Acpl2	E_protein_activated	1	0	1	0
Fam78a	E_protein_activated	1	0	1	0
Mib2	E_protein_activated	1	0	1	0
Foxo3	E_protein_activated	1	0	1	0
Mm.161312.1	E_protein_activated	1	0	1	0
Ggta1	E_protein_activated	1	0	1	0
A630081D01Rik	E_protein_activated	1	0	1	0
D1Ertd564e	E_protein_activated	1	0	1	0
C230081A13Rik	E_protein_activated	1	0	1	0
Mm.197280.1	E_protein_activated	1	0	1	0
Dtx3l	E_protein_activated	1	0	1	0
LOC100503447	E_protein_activated	1	0	1	0
Tsga14	E_protein_activated	1	0	1	0
Mm.182574.1	E_protein_activated	1	0	1	0
AU019559	E_protein_activated	1	0	1	0
Mm.218614.1	E_protein_activated	1	0	1	0
Mm.212807.1	E_protein_activated	1	0	1	0
Mm.174052.1	E_protein_activated	1	0	1	0
Abtb2	E_protein_activated	1	0	1	0
Mm.215282.1	E_protein_activated	1	0	1	0
B3gnt2 /// Commd1	E_protein_activated	1	0	1	0
Mm.154426.1	E_protein_activated	1	0	1	0
2810416G20Rik	E_protein_activated	1	0	1	0
AU021025	E_protein_activated	1	0	1	0
Mm.25466.1	E_protein_activated	1	0	1	0
Mm.137494.1	E_protein_activated	1	0	1	0
Mm.165483.1	E_protein_activated	1	0	1	0
Dst	E_protein_activated	1	0	1	0
Dido1	E_protein_activated	1	0	1	0
Mm.142364.2	E_protein_activated	1	0	1	0
5330406M23Rik	E_protein_activated	1	0	1	0
2010107G12Rik	E_protein_activated	1	0	1	0
Rlf	E_protein_activated	1	0	1	0
Slc5a3	E_protein_activated	1	0	1	0
Mm.11091.1	E_protein_activated	1	0	1	0
D130062J21Rik	E_protein_activated	1	0	1	0
Mm.33043.1	E_protein_activated	1	0	1	0
Depdc6 /// LOC100505173	E_protein_activated	1	0	1	0
Calml4	E_protein_activated	1	0	1	0
Gbp6	E_protein_activated	1	0	1	0
2900040J22Rik	E_protein_activated	1	0	1	0
Ehd2	E_protein_activated	1	0	1	0
Mm.38121.1	E_protein_activated	1	0	1	0
2300002M23Rik	E_protein_activated	1	0	1	0
4933412E12Rik	E_protein_activated	1	0	1	0
Mm.131376.1	E_protein_activated	1	0	1	0
Fam55c	E_protein_activated	1	0	1	0
Spopl	E_protein_activated	1	0	1	0
LOC100503222	E_protein_activated	1	0	1	0
Amd1	E_protein_activated	1	0	1	0
Mm.179429.1	E_protein_activated	1	0	1	0
Mm.132845.1	E_protein_activated	1	0	1	0
Ipcef1	E_protein_activated	1	0	1	0
D3Wsu106e	E_protein_activated	1	0	1	0
Wls	E_protein_activated	1	0	1	0
Lyz1	E_protein_activated	1	0	1	0
Mm.202540.1	E_protein_activated	1	0	1	0
Pola1	E_protein_activated	1	0	1	0
Ddx59	E_protein_activated	1	0	1	0
Cyld	E_protein_activated	1	0	1	0
Hipk1	E_protein_activated	1	0	1	0
Tnfaip3	E_protein_activated	1	0	1	0
AI506816	E_protein_activated	1	0	1	0
Litaf	E_protein_activated	1	0	1	0
Taf1c	E_protein_activated	1	0	1	0
Mm.131530.1	E_protein_activated	1	0	1	0
Mm.218424.1	E_protein_activated	1	0	1	0
Ttll4	E_protein_activated	1	0	1	0
Mtss1	E_protein_activated	1	0	1	0
Phf15	E_protein_activated	1	0	1	0
A430105D02Rik	E_protein_activated	1	0	1	0
Mm.105000.1	E_protein_activated	1	0	1	0
Mm.214537.1	E_protein_activated	1	0	1	0
Cenpa	E_protein_activated	1	0	1	0
Dennd2d	E_protein_activated	1	0	1	0
6030422H21Rik	E_protein_activated	1	0	1	0
Gbp8	E_protein_activated	1	0	1	0
A930026B05Rik	E_protein_activated	1	0	1	0
Zfp692-ps	E_protein_activated	1	0	1	0
Zc3h14	E_protein_activated	1	0	1	0
Ing2	E_protein_activated	1	0	1	0
Mm.197257.1	E_protein_activated	1	0	1	0
Ctla2a /// Ctla2b	E_protein_activated	1	0	1	0
Mm.132359.1	E_protein_activated	1	0	1	0
Slc22a5	E_protein_activated	1	0	1	0
Ppp1r3b	E_protein_activated	1	0	1	0
Cst7	E_protein_activated	1	0	1	0
Slc30a7	E_protein_activated	1	0	1	0
Mm.36574.1	E_protein_activated	1	0	1	0
Zfp238	E_protein_activated	1	0	1	0
2900072G11Rik	E_protein_activated	1	0	1	0
Mm.85302.1	E_protein_activated	1	0	1	0
Parp14	E_protein_activated	1	0	1	0
Mm.100597.1	E_protein_activated	1	0	1	0
Zfp809	E_protein_activated	1	0	1	0
Mm.131354.1	E_protein_activated	1	0	1	0
Mm.33534.1	E_protein_activated	1	0	1	0
Slc25a15	E_protein_activated	1	0	1	0
Dsn1	E_protein_activated	1	0	1	0
Mm.172677.1	E_protein_activated	1	0	1	0
Abcg1	E_protein_activated	1	0	1	0
Anks3	E_protein_activated	1	0	1	0
Mgat5	E_protein_activated	1	0	1	0
LOC100503150	E_protein_activated	1	0	1	0
Chsy1	E_protein_activated	1	0	1	0
Ctla2b	E_protein_activated	1	0	1	0
Bcl11b	E_protein_activated	1	0	1	0
Mm.151642.1	E_protein_activated	1	0	1	0
Mm.173115.1	E_protein_activated	1	0	1	0
Ndrg1	E_protein_activated	1	0	1	0
Eml5	E_protein_activated	1	0	1	0
Gcom1	E_protein_activated	0	1	1	0
Lrrc4c	E_protein_activated	0	1	1	0
Klrb1b	E_protein_activated	0	1	1	0
Thbd	E_protein_activated	0	1	1	0
Esm1	E_protein_activated	0	1	1	0
Bst1	E_protein_activated	0	1	1	0
Beta-s	E_protein_activated	0	1	1	0
A930003A15Rik	E_protein_activated	0	1	1	0
Rag1	E_protein_activated	0	1	1	0
Ccdc135	E_protein_activated	0	1	1	0
Ctla4	E_protein_activated	0	1	1	0
Rasl12	E_protein_activated	0	1	1	0
Myl10	E_protein_activated	0	1	1	0
Camkv	E_protein_activated	0	1	1	0
Spib	E_protein_activated	0	1	1	0
Khdc1a	E_protein_activated	0	1	1	0
Khdc1c	E_protein_activated	0	1	1	0
Gt(ROSA)26Sor	E_protein_activated	0	1	1	0
Bpifc	E_protein_activated	0	1	1	0
Ptprn	E_protein_activated	0	1	1	0
Lmo1	E_protein_activated	0	1	1	0
Btnl9	E_protein_activated	0	1	1	0
Mst1r	E_protein_activated	0	1	1	0
Colq	E_protein_activated	0	1	1	0
Epb4.1l3	E_protein_activated	0	1	1	0
Tmem151b	E_protein_activated	0	1	1	0
Aqp11	E_protein_activated	0	1	1	0
Fgf3	E_protein_activated	0	1	1	0
Gjb3	E_protein_activated	0	1	1	0
Bcam	E_protein_activated	0	1	1	0
Hes5	E_protein_activated	0	1	1	0
Il12a	E_protein_activated	0	1	1	0
Il5ra	E_protein_activated	0	1	1	0
Atp4a	E_protein_activated	0	1	1	0
Tmem108	E_protein_activated	0	1	1	0
Fam40b	E_protein_activated	0	1	1	0
Akap2	E_protein_activated	0	1	1	0
Klk14	E_protein_activated	0	1	1	0
Pigr	E_protein_activated	0	1	1	0
Layn	E_protein_activated	0	1	1	0
Kif17	E_protein_activated	0	1	1	0
Gm13275	E_protein_activated	0	1	1	0
Mpp4	E_protein_activated	0	1	1	0
AI661453	E_protein_activated	0	1	1	0
Fads2	E_protein_activated	0	1	1	0
Cttn	E_protein_activated	0	1	1	0
Trpa1	E_protein_activated	0	1	1	0
Acy3	E_protein_activated	0	1	1	0
Fam43a	E_protein_activated	0	1	1	0
Endou	E_protein_activated	0	1	1	0
Il31ra	E_protein_activated	0	1	1	0
Gm5111	E_protein_activated	0	1	1	0
Tmem121	E_protein_activated	0	1	1	0
Bcl2l14	E_protein_activated	0	1	1	0
4932415G12Rik	E_protein_activated	0	1	1	0
Prtn3	E_protein_activated	0	1	1	0
Tmc5	E_protein_activated	0	1	1	0
Aff3	E_protein_activated	0	1	1	0
Fbln2	E_protein_activated	0	1	1	0
Ticam2	E_protein_activated	0	1	1	0
Rtkn	E_protein_activated	0	1	1	0
Gfra1	E_protein_activated	0	1	1	0
Arhgef10l	E_protein_activated	0	1	1	0
Ptprf	E_protein_activated	0	1	1	0
Trim6	E_protein_activated	0	1	1	0
Mpl	E_protein_activated	0	1	1	0
D5Ertd605e	E_protein_activated	0	1	1	0
Dgkg	E_protein_activated	0	1	1	0
Thrb	E_protein_activated	0	1	1	0
Sell	E_protein_activated	0	1	1	0
Fscn1	E_protein_activated	0	1	1	0
Otos	E_protein_activated	0	1	1	0
P2ry13	E_protein_activated	0	1	1	0
Gstt3	E_protein_activated	0	1	1	0
Ctnnd1	E_protein_activated	0	1	1	0
Pnck	E_protein_activated	0	1	1	0
Tifab	E_protein_activated	0	1	1	0
D630045J12Rik	E_protein_activated	0	1	1	0
Hspa12b	E_protein_activated	0	1	1	0
Vegfa	E_protein_activated	0	1	1	0
Clec11a	E_protein_activated	0	1	1	0
Trim55	E_protein_activated	0	1	1	0
B230120H23Rik	E_protein_activated	0	1	1	0
Nfe2	E_protein_activated	0	1	1	0
Rhobtb3	E_protein_activated	0	1	1	0
Kctd14	E_protein_activated	0	1	1	0
Pld4	E_protein_activated	0	1	1	0
Rnf180	E_protein_activated	0	1	1	0
Sytl4	E_protein_activated	0	1	1	0
Pcsk9	E_protein_activated	0	1	1	0
Gfi1b	E_protein_activated	0	1	1	0
E030002O03Rik	E_protein_activated	0	1	1	0
Tmem119	E_protein_activated	0	1	1	0
B4galt4	E_protein_activated	0	1	1	0
Erg	E_protein_activated	0	1	1	0
Lhfpl2	E_protein_activated	0	1	1	0
Cnn3	E_protein_activated	0	1	1	0
Lzts2	E_protein_activated	0	1	1	0
Arvcf	E_protein_activated	0	1	1	0
Tmprss3	E_protein_activated	0	1	1	0
8430408G22Rik	E_protein_activated	0	1	1	0
Ephb2	E_protein_activated	0	1	1	0
Morc4	E_protein_activated	0	1	1	0
Hoxa7	E_protein_activated	0	1	1	0
Spns2	E_protein_activated	0	1	1	0
Mdfi	E_protein_activated	0	1	1	0
Crip2	E_protein_activated	0	1	1	0
Mllt4	E_protein_activated	0	1	1	0
Cd33	E_protein_activated	0	1	1	0
Mpo	E_protein_activated	0	1	1	0
Lair1	E_protein_activated	0	1	1	0
Tas1r1	E_protein_activated	0	1	1	0
Megf8	E_protein_activated	0	1	1	0
Ttpa	E_protein_activated	0	1	1	0
Prtg	E_protein_activated	0	1	1	0
Gmpr	E_protein_activated	0	1	1	0
Rai14	E_protein_activated	0	1	1	0
Zfp385a	E_protein_activated	0	1	1	0
Tacc2	E_protein_activated	0	1	1	0
C85492	E_protein_activated	0	1	1	0
Vipr2	E_protein_activated	0	1	1	0
Clstn3	E_protein_activated	0	1	1	0
Myl4	E_protein_activated	0	1	1	0
Prcp	E_protein_activated	0	1	1	0
Pdia5	E_protein_activated	0	1	1	0
Bex6	E_protein_activated	0	1	1	0
Glrp1	E_protein_activated	0	1	1	0
AI854703	E_protein_activated	0	1	1	0
Bmp2	E_protein_activated	0	1	1	0
Ccnd1	E_protein_activated	0	1	1	0
Zfp609	E_protein_activated	0	1	1	0
5033406O09Rik	E_protein_activated	0	1	1	0
Itih5	E_protein_activated	0	1	1	0
Myo7a	E_protein_activated	0	1	1	0
Tert	E_protein_activated	0	1	1	0
Serpinf1	E_protein_activated	0	1	1	0
Hif3a	E_protein_activated	0	1	1	0
Dzip1	E_protein_activated	0	1	1	0
Mcoln2	E_protein_activated	0	1	1	0
BC048355	E_protein_activated	0	1	1	0
Pak1	E_protein_activated	0	1	1	0
Arl11	E_protein_activated	0	1	1	0
Zfp2	E_protein_activated	0	1	1	0
Slc26a11	E_protein_activated	0	1	1	0
Fgd2	E_protein_activated	0	1	1	0
Tsc22d1	E_protein_activated	0	1	1	0
Blk	E_protein_activated	0	1	1	0
Sykb	E_protein_activated	0	1	1	0
Siglecg	E_protein_activated	0	1	1	0
Arhgap28	E_protein_activated	0	1	1	0
Rab31	E_protein_activated	0	1	1	0
Plac8	E_protein_activated	0	1	1	0
BC013712	E_protein_activated	0	1	1	0
Arhgap6	E_protein_activated	0	1	1	0
Atg4c	E_protein_activated	0	1	1	0
Csf1r	E_protein_activated	0	1	1	0
Angptl2	E_protein_activated	0	1	1	0
1700048O20Rik	E_protein_activated	0	1	1	0
Slc15a2	E_protein_activated	0	1	1	0
Homer3	E_protein_activated	0	1	1	0
Bcl11a	E_protein_activated	0	1	1	0
Bivm	E_protein_activated	0	1	1	0
Nnt	E_protein_activated	0	1	1	0
4933404O12Rik	E_protein_activated	0	1	1	0
Klrb1f	E_protein_activated	0	1	1	0
Btk	E_protein_activated	0	1	1	0
Dyrk3	E_protein_activated	0	1	1	0
Gab1	E_protein_activated	0	1	1	0
Ociad2	E_protein_activated	0	1	1	0
Trfr2	E_protein_activated	0	1	1	0
Klhl23	E_protein_activated	0	1	1	0
2010111I01Rik	E_protein_activated	0	1	1	0
Anks1	E_protein_activated	0	1	1	0
Sfpi1	E_protein_activated	0	1	1	0
Mnd1	E_protein_activated	0	1	1	0
Tmem86a	E_protein_activated	0	1	1	0
Palm	E_protein_activated	0	1	1	0
Arhgef5	E_protein_activated	0	1	1	0
Prr5	E_protein_activated	0	1	1	0
Gpr160	E_protein_activated	0	1	1	0
Fam169b	E_protein_activated	0	1	1	0
Tctex1d2	E_protein_activated	0	1	1	0
Slc27a2	E_protein_activated	0	1	1	0
Plcg2	E_protein_activated	0	1	1	0
Tmbim1	E_protein_activated	0	1	1	0
Osbpl1a	E_protein_activated	0	1	1	0
Bace1	E_protein_activated	0	1	1	0
Ncf1	E_protein_activated	0	1	1	0
Ldlrad3	E_protein_activated	0	1	1	0
Txnrd3	E_protein_activated	0	1	1	0
Gm885	E_protein_activated	0	1	1	0
Fut4	E_protein_activated	0	1	1	0
Tnni2	E_protein_activated	0	1	1	0
5430427O19Rik	E_protein_activated	0	1	1	0
Cpne5	E_protein_activated	0	1	1	0
Itgax	E_protein_activated	0	1	1	0
Tfpi	E_protein_activated	0	1	1	0
9830001H06Rik	E_protein_activated	0	1	1	0
Arhgap23	E_protein_activated	0	1	1	0
Il21r	E_protein_activated	0	1	1	0
B3gnt2	E_protein_activated	0	1	1	0
Il4ra	E_protein_activated	0	1	1	0
Myo10	E_protein_activated	0	1	1	0
Wdr60	E_protein_activated	0	1	1	0
Stom	E_protein_activated	0	1	1	0
Fads3	E_protein_activated	0	1	1	0
Flt3	E_protein_activated	0	1	1	0
Tmem98	E_protein_activated	0	1	1	0
Gria3	E_protein_activated	0	1	1	0
I830077J02Rik	E_protein_activated	0	1	1	0
Capn3	E_protein_activated	0	1	1	0
Peg13	E_protein_activated	0	1	1	0
Siglec5	E_protein_activated	0	1	1	0
Hhex	E_protein_activated	0	1	1	0
Fam69b	E_protein_activated	0	1	1	0
Cacnb2	E_protein_activated	0	1	1	0
Kdelc1	E_protein_activated	0	1	1	0
Mef2c	E_protein_activated	0	1	1	0
Lrrk1	E_protein_activated	0	1	1	0
Mycn	E_protein_activated	0	1	1	0
Ift57	E_protein_activated	0	1	1	0
BC005764	E_protein_activated	0	1	1	0
Snn	E_protein_activated	0	1	1	0
Dgke	E_protein_activated	0	1	1	0
Deptor	E_protein_activated	0	1	1	0
Nlrp1a	E_protein_activated	0	1	1	0
Arhgap42	E_protein_activated	0	1	1	0
Ptk7	E_protein_activated	0	1	1	0
Csda	E_protein_activated	0	1	1	0
Tm6sf1	E_protein_activated	0	1	1	0
Clip2	E_protein_activated	0	1	1	0
Xrcc6	E_protein_activated	0	1	1	0
Bcr	E_protein_activated	0	1	1	0
Zfp629	E_protein_activated	0	1	1	0
Slamf6	E_protein_activated	0	1	1	0
Ltbr	E_protein_activated	0	1	1	0
Ppic	E_protein_activated	0	1	1	0
Ggt5	E_protein_activated	0	1	1	0
Ninl	E_protein_activated	0	1	1	0
Gm8348	E_protein_activated	0	1	1	0
Serpinb1a	E_protein_activated	0	1	1	0
Zfp184	E_protein_activated	0	1	1	0
Dusp16	E_protein_activated	0	1	1	0
Eef2k	E_protein_activated	0	1	1	0
Tmem205	E_protein_activated	0	1	1	0
Mgat4b	E_protein_activated	0	1	1	0
Pppde2	E_protein_activated	0	1	1	0
1190007I07Rik	E_protein_activated	0	1	1	0
Prdm5	E_protein_activated	0	1	1	0
Steap3	E_protein_activated	0	1	1	0
Ptger3	E_protein_activated	0	1	1	0
Ccdc40	E_protein_activated	0	1	1	0
Pfkfb4	E_protein_activated	0	1	1	0
Gzma	E_protein_activated	0	1	1	0
Lrmp	E_protein_activated	0	1	1	0
2810025M15Rik	E_protein_activated	0	1	1	0
Hnf4a	E_protein_activated	0	1	1	0
Gm2897	E_protein_activated	0	1	1	0
Lrp1	E_protein_activated	0	1	1	0
Gm3696	E_protein_activated	0	1	1	0
Sirpa	E_protein_activated	0	1	1	0
Ccdc57	E_protein_activated	0	1	1	0
Msl3l2	E_protein_activated	0	1	1	0
Bambi	E_protein_activated	0	1	1	0
Cpa3	E_protein_activated	0	1	1	0
Cd72	E_protein_activated	0	1	1	0
Itm2a	E_protein_activated	0	1	1	0
Gm3002	E_protein_activated	0	1	1	0
Asns	E_protein_activated	0	1	1	0
Wdr34	E_protein_activated	0	1	1	0
Unc93b1	E_protein_activated	0	1	1	0
Il15ra	E_protein_activated	0	1	1	0
Ypel1	E_protein_activated	0	1	1	0
Nme4	E_protein_activated	0	1	1	0
Ccdc8	E_protein_activated	0	1	1	0
5830418P13Rik	E_protein_activated	0	1	1	0
Il12rb2	E_protein_activated	0	1	1	0
Gm10406	E_protein_activated	0	1	1	0
Wdfy4	E_protein_activated	0	1	1	0
Adora2a	E_protein_activated	0	1	1	0
Cdc42ep4	E_protein_activated	0	1	1	0
Svip	E_protein_activated	0	1	1	0
Bex4	E_protein_activated	0	1	1	0
1300010F03Rik	E_protein_activated	0	1	1	0
Gab2	E_protein_activated	0	1	1	0
Spint2	E_protein_activated	0	1	1	0
Armcx6	E_protein_activated	0	1	1	0
Itga2b	E_protein_activated	0	1	1	0
Nrgn	E_protein_activated	0	1	1	0
Tbc1d4	E_protein_activated	0	1	1	0
Tex9	E_protein_activated	0	1	1	0
Skap2	E_protein_activated	0	1	1	0
Pck2	E_protein_activated	0	1	1	0
Vav3	E_protein_activated	0	1	1	0
Zfp219	E_protein_activated	0	1	1	0
Myh10	E_protein_activated	0	1	1	0
Mccc1	E_protein_activated	0	1	1	0
Slc27a1	E_protein_activated	0	1	1	0
3110082I17Rik	E_protein_activated	0	1	1	0
Lin28b	E_protein_activated	0	1	1	0
Sox4	E_protein_activated	0	1	1	0
H2afy	E_protein_activated	0	1	1	0
Rps6kc1	E_protein_activated	0	1	1	0
Tceal8	E_protein_activated	0	1	1	0
Angptl4	E_protein_activated	0	1	1	0
Gpr125	E_protein_activated	0	1	1	0
Pla2g12a	E_protein_activated	0	1	1	0
Ralb	E_protein_activated	0	1	1	0
Gpr174	E_protein_activated	0	1	1	0
Pter	E_protein_activated	0	1	1	0
Alg8	E_protein_activated	0	1	1	0
4930427A07Rik	E_protein_activated	0	1	1	0
Als2	E_protein_activated	0	1	1	0
Khk	E_protein_activated	0	1	1	0
Lrp12	E_protein_activated	0	1	1	0
Gpx1	E_protein_activated	0	1	1	0
Glb1l	E_protein_activated	0	1	1	0
Pqlc1	E_protein_activated	0	1	1	0
Sirt5	E_protein_activated	0	1	1	0
Cdk6	E_protein_activated	0	1	1	0
Vamp5	E_protein_activated	0	1	1	0
Tgif1	E_protein_activated	0	1	1	0
Abhd4	E_protein_activated	0	1	1	0
Hook2	E_protein_activated	0	1	1	0
Sh3bp2	E_protein_activated	0	1	1	0
Slc43a1	E_protein_activated	0	1	1	0
Rasal1	E_protein_activated	0	1	1	0
Clybl	E_protein_activated	0	1	1	0
Tspan13	E_protein_activated	0	1	1	0
Sord	E_protein_activated	0	1	1	0
Mgat1	E_protein_activated	0	1	1	0
Ppt1	E_protein_activated	0	1	1	0
Fam84b	E_protein_activated	0	1	1	0
Acsl1	E_protein_activated	0	1	1	0
Ptprv	E_protein_activated	0	1	1	0
Sesn1	E_protein_activated	0	1	1	0
Ass1	E_protein_activated	0	1	1	0
Fam49a	E_protein_activated	0	1	1	0
Pus7	E_protein_activated	0	1	1	0
Csnk1e	E_protein_activated	0	1	1	0
Rnf216	E_protein_activated	0	1	1	0
Fads1	E_protein_activated	0	1	1	0
Ncs1	E_protein_activated	0	1	1	0
Slc29a3	E_protein_activated	0	1	1	0
Adam15	E_protein_activated	0	1	1	0
Bmp2k	E_protein_activated	0	1	1	0
Phka2	E_protein_activated	0	1	1	0
6230427J02Rik	E_protein_activated	0	1	1	0
Ubtd2	E_protein_activated	0	1	1	0
Dnalc4	E_protein_activated	0	1	1	0
Sestd1	E_protein_activated	0	1	1	0
Chchd6	E_protein_activated	0	1	1	0
Ccdc18	E_protein_activated	0	1	1	0
Slc25a12	E_protein_activated	0	1	1	0
As3mt	E_protein_activated	0	1	1	0
Idh1	E_protein_activated	0	1	1	0
Dctd	E_protein_activated	0	1	1	0
Rabl5	E_protein_activated	0	1	1	0
Tspan4	E_protein_activated	0	1	1	0
Ankrd27	E_protein_activated	0	1	1	0
Ctbp2	E_protein_activated	0	1	1	0
Mns1	E_protein_activated	0	1	1	0
Pcca	E_protein_activated	0	1	1	0
Emilin2	E_protein_activated	0	1	1	0
Plin2	E_protein_activated	0	1	1	0
Kifc3	E_protein_activated	0	1	1	0
1110028C15Rik	E_protein_activated	0	1	1	0
Hibadh	E_protein_activated	0	1	1	0
Arhgap39	E_protein_activated	0	1	1	0
Ninj1	E_protein_activated	0	1	1	0
Arrdc3	E_protein_activated	0	1	1	0
Mettl8	E_protein_activated	0	1	1	0
Aldh2	E_protein_activated	0	1	1	0
Prpf40b	E_protein_activated	0	1	1	0
Gypc	E_protein_activated	0	1	1	0
Gyg	E_protein_activated	0	1	1	0
Trim13	E_protein_activated	0	1	1	0
Mettl6	E_protein_activated	0	1	1	0
6530401N04Rik	E_protein_activated	0	1	1	0
2310016C08Rik	E_protein_activated	0	1	1	0
Clic4	E_protein_activated	0	1	1	0
Rnf220	E_protein_activated	0	1	1	0
Coq4	E_protein_activated	0	1	1	0
Gpam	E_protein_activated	0	1	1	0
Nmnat3	E_protein_activated	0	1	1	0
Cry2	E_protein_activated	0	1	1	0
Lta4h	E_protein_activated	0	1	1	0
Itgb4	E_protein_activated	0	1	1	0
Emilin1	E_protein_activated	0	1	1	0
Smo	E_protein_activated	0	1	1	0
Dtwd1	E_protein_activated	0	1	1	0
Mbtd1	E_protein_activated	0	1	1	0
Abcg2	E_protein_activated	0	1	1	0
Sirt3	E_protein_activated	0	1	1	0
1110008L16Rik	E_protein_activated	0	1	1	0
Art4	E_protein_activated	0	1	1	0
Pkp4	E_protein_activated	0	1	1	0
Snx10	E_protein_activated	0	1	1	0
Foxp4	E_protein_activated	0	1	1	0
Pdxk	E_protein_activated	0	1	1	0
Nat6	E_protein_activated	0	1	1	0
Tgif2	E_protein_activated	0	1	1	0
Nt5c2	E_protein_activated	0	1	1	0
Fam98c	E_protein_activated	0	1	1	0
Azi1	E_protein_activated	0	1	1	0
Fastkd1	E_protein_activated	0	1	1	0
Nfam1	E_protein_activated	0	1	1	0
Dtd1	E_protein_activated	0	1	1	0
Ncf2	E_protein_activated	0	1	1	0
Ift80	E_protein_activated	0	1	1	0
Maml3	E_protein_activated	0	1	1	0
Ydjc	E_protein_activated	0	1	1	0
Slc25a1	E_protein_activated	0	1	1	0
Oaz2-ps	E_protein_activated	0	1	1	0
Tspan3	E_protein_activated	0	1	1	0
Zfp783	E_protein_activated	0	1	1	0
Syce2	E_protein_activated	0	1	1	0
Patz1	E_protein_activated	0	1	1	0
Fbf1	E_protein_activated	0	1	1	0
Abcb8	E_protein_activated	0	1	1	0
Csrp1	E_protein_activated	0	1	1	0
Adi1	E_protein_activated	0	1	1	0
Nr2c1	E_protein_activated	0	1	1	0
Rcc2	E_protein_activated	0	1	1	0
Snx18	E_protein_activated	0	1	1	0
Mtf2	E_protein_activated	0	1	1	0
Gpsm1	E_protein_activated	0	1	1	0
Pabpc4	E_protein_activated	0	1	1	0
Ier3	E_protein_activated	0	1	1	0
Ccdc14	E_protein_activated	0	1	1	0
B9d2	E_protein_activated	0	1	1	0
Stat5a	E_protein_activated	0	1	1	0
Spns3	E_protein_activated	0	1	1	0
Baz2b	E_protein_activated	0	1	1	0
Mrpl38	E_protein_activated	0	1	1	0
Ogfrl1	E_protein_activated	0	1	1	0
1110038B12Rik	E_protein_activated	0	1	1	0
Zfp422	E_protein_activated	0	1	1	0
Pgls	E_protein_activated	0	1	1	0
Mlkl	E_protein_activated	0	1	1	0
Dynlt1b	E_protein_activated	0	1	1	0
Pgap2	E_protein_activated	0	1	1	0
Abl2	E_protein_activated	0	1	1	0
Elk3	E_protein_activated	0	1	1	0
Lrp6	E_protein_activated	0	1	1	0
Rsu1	E_protein_activated	0	1	1	0
Gimap6	E_protein_activated	0	1	1	0
Zbed4	E_protein_activated	0	1	1	0
Hist1h2bc	E_protein_activated	0	1	1	0
Frmd4a	E_protein_activated	0	1	1	0
2010002N04Rik	E_protein_activated	0	1	1	0
Harbi1	E_protein_activated	0	1	1	0
Slc28a2	E_protein_activated	0	1	1	0
Pla2g4a	E_protein_activated	0	1	1	0
Atg14	E_protein_activated	0	1	1	0
Zbtb44	E_protein_activated	0	1	1	0
Ankrd28	E_protein_activated	0	1	1	0
Strbp	E_protein_activated	0	1	1	0
Akr1c13	E_protein_activated	0	1	1	0
Etv6	E_protein_activated	0	1	1	0
Mapkapk2	E_protein_activated	0	1	1	0
Eif2ak4	E_protein_activated	0	1	1	0
Zfp433	E_protein_activated	0	1	1	0
1110002N22Rik	E_protein_activated	0	1	1	0
6720401G13Rik	E_protein_activated	0	1	1	0
Gimap9	E_protein_activated	0	1	1	0
Hes6	E_protein_activated	0	1	1	0
Gpc1	E_protein_activated	0	1	1	0
Oxnad1	E_protein_activated	0	1	1	0
Carkd	E_protein_activated	0	1	1	0
Pdk1	E_protein_activated	0	1	1	0
Slc16a1	E_protein_activated	0	1	1	0
BC017158	E_protein_activated	0	1	1	0
Bag2	E_protein_activated	0	1	1	0
Cbx2	E_protein_activated	0	1	1	0
Klhdc5	E_protein_activated	0	1	1	0
Lrrc33	E_protein_activated	0	1	1	0
Slc39a10	E_protein_activated	0	1	1	0
Mtap7	E_protein_activated	0	1	1	0
Dym	E_protein_activated	0	1	1	0
Ssbp2	E_protein_activated	0	1	1	0
Slc38a9	E_protein_activated	0	1	1	0
Peo1	E_protein_activated	0	1	1	0
Lrrc1	E_protein_activated	0	1	1	0
Atmin	E_protein_activated	0	1	1	0
Pcyt1a	E_protein_activated	0	1	1	0
Tef	E_protein_activated	0	1	1	0
B4galnt2	E_protein_activated	0	1	1	0
Ebi3	E_protein_activated	0	1	1	0
Slc39a11	E_protein_activated	0	1	1	0
Casp6	E_protein_activated	0	1	1	0
L2hgdh	E_protein_activated	0	1	1	0
Tns1	E_protein_activated	0	1	1	0
Rps4y2	E_protein_activated	0	1	1	0
Brd3	E_protein_activated	0	1	1	0
2310008H09Rik	E_protein_activated	0	1	1	0
Spice1	E_protein_activated	0	1	1	0
Letmd1	E_protein_activated	0	1	1	0
Mettl7a1	E_protein_activated	0	1	1	0
Poldip2	E_protein_activated	0	1	1	0
Sort1	E_protein_activated	0	1	1	0
Crtc1	E_protein_activated	0	1	1	0
Trmt1	E_protein_activated	0	1	1	0
Yif1b	E_protein_activated	0	1	1	0
Gga2	E_protein_activated	0	1	1	0
D14Ertd449e	E_protein_activated	0	1	1	0
Xpot	E_protein_activated	0	1	1	0
Pi4k2b	E_protein_activated	0	1	1	0
Pus10	E_protein_activated	0	1	1	0
Sqle	E_protein_activated	0	1	1	0
Iars	E_protein_activated	0	1	1	0
Tbc1d14	E_protein_activated	0	1	1	0
Pdcd4	E_protein_activated	0	1	1	0
Gnl3	E_protein_activated	0	1	1	0
Gimap1	E_protein_activated	0	1	1	0
Pebp1	E_protein_activated	0	1	1	0
Ppif	E_protein_activated	0	1	1	0
Bloc1s2	E_protein_activated	0	1	1	0
Eif4ebp1	E_protein_activated	0	1	1	0
Sh3bgrl	E_protein_activated	0	1	1	0
Lat2	E_protein_activated	0	1	1	0
Pcyox1l	E_protein_activated	0	1	1	0
Ankrd26	E_protein_activated	0	1	1	0
Tcf4	E_protein_activated	0	1	1	0
Dynlt1a	E_protein_activated	0	1	1	0
Mettl13	E_protein_activated	0	1	1	0
Mta3	E_protein_activated	0	1	1	0
Usp22	E_protein_activated	0	1	1	0
Chchd4	E_protein_activated	0	1	1	0
Paics	E_protein_activated	0	1	1	0
D930015E06Rik	E_protein_activated	0	1	1	0
Orai3	E_protein_activated	0	1	1	0
Gtf3c4	E_protein_activated	0	1	1	0
Ctla2a	E_protein_activated	0	1	1	0
Slc20a2	E_protein_activated	0	1	1	0
Tfdp2	E_protein_activated	0	1	1	0
Pip4k2a	E_protein_activated	0	1	1	0
Gas5	E_protein_activated	0	1	1	0
Nisch	E_protein_activated	0	1	1	0
Brca2	E_protein_activated	0	1	1	0
Alg9	E_protein_activated	0	1	1	0
Msh6	E_protein_activated	0	1	1	0
2900026A02Rik	E_protein_activated	0	1	1	0
Zfp35	E_protein_activated	0	1	1	0
Acp6	E_protein_activated	0	1	1	0
Mta1	E_protein_activated	0	1	1	0
Clns1a	E_protein_activated	0	1	1	0
Gcsh	E_protein_activated	0	1	1	0
Ankrd13a	E_protein_activated	0	1	1	0
Prkcd	E_protein_activated	0	1	1	0
Dars2	E_protein_activated	0	1	1	0
Dhcr24	E_protein_activated	0	1	1	0
Polr3e	E_protein_activated	0	1	1	0
Srp68	E_protein_activated	0	1	1	0
8430406I07Rik	E_protein_activated	0	1	1	0
Pitrm1	E_protein_activated	0	1	1	0
Trp53i11	E_protein_activated	0	1	1	0
Lck	E_protein_activated	0	1	1	0
Fbxo7	E_protein_activated	0	1	1	0
Bdh1	E_protein_activated	0	1	1	0
Cep78	E_protein_activated	0	1	1	0
Fdps	E_protein_activated	0	1	1	0
Dtl	E_protein_activated	0	1	1	0
Atpif1	E_protein_activated	0	1	1	0
Haao	E_protein_activated	0	1	1	0
Ruvbl2	E_protein_activated	0	1	1	0
Dlat	E_protein_activated	0	1	1	0
Polr3b	E_protein_activated	0	1	1	0
Dnmt3a	E_protein_activated	0	1	1	0
Gmfg	E_protein_activated	0	1	1	0
Flnb	E_protein_activated	0	1	1	0
Dnajc11	E_protein_activated	0	1	1	0
Hmgb3	E_protein_activated	0	1	1	0
Pcyox1	E_protein_activated	0	1	1	0
Impdh2	E_protein_activated	0	1	1	0
Ppm1f	E_protein_activated	0	1	1	0
Chd9	E_protein_activated	0	1	1	0
Gemin5	E_protein_activated	0	1	1	0
Tbc1d1	E_protein_activated	0	1	1	0
Vamp8	E_protein_activated	0	1	1	0
Plscr3	E_protein_activated	0	1	1	0
Tuba4a	E_protein_activated	0	1	1	0
Ppid	E_protein_activated	0	1	1	0
Tars2	E_protein_activated	0	1	1	0
Ppfia1	E_protein_activated	0	1	1	0
Zfand1	E_protein_activated	0	1	1	0
Top3b	E_protein_activated	0	1	1	0
Trim28	E_protein_activated	0	1	1	0
Pex5	E_protein_activated	0	1	1	0
Aco1	E_protein_activated	0	1	1	0
Nif3l1	E_protein_activated	0	1	1	0
Polr1b	E_protein_activated	0	1	1	0
Fkbp4	E_protein_activated	0	1	1	0
Sypl	E_protein_activated	0	1	1	0
Smarcc1	E_protein_activated	0	1	1	0
Pik3r2	E_protein_activated	0	1	1	0
Cul4a	E_protein_activated	0	1	1	0
Bsn	E_protein_activated	0	1	1	0
Dhodh	E_protein_activated	0	1	1	0
Cul7	E_protein_activated	0	1	1	0
Fam136a	E_protein_activated	0	1	1	0
Nipsnap1	E_protein_activated	0	1	1	0
Usp11	E_protein_activated	0	1	1	0
C1qbp	E_protein_activated	0	1	1	0
Rilpl2	E_protein_activated	0	1	1	0
Qk	E_protein_activated	0	1	1	0
Exosc5	E_protein_activated	0	1	1	0
Stmn1	E_protein_activated	0	1	1	0
Slc29a1	E_protein_activated	0	1	1	0
Pts	E_protein_activated	0	1	1	0
Lpin2	E_protein_activated	0	1	1	0
Cdca7l	E_protein_activated	0	1	1	0
Cbfa2t2	E_protein_activated	0	1	1	0
Wipi2	E_protein_activated	0	1	1	0
Stk16	E_protein_activated	0	1	1	0
Rptor	E_protein_activated	0	1	1	0
Asxl2	E_protein_activated	0	1	1	0
Cybasc3	E_protein_activated	0	1	1	0
Hspd1	E_protein_activated	0	1	1	0
Rpp14	E_protein_activated	0	1	1	0
Ifnar2	E_protein_activated	0	1	1	0
Rnaseh2a	E_protein_activated	0	1	1	0
Gnptab	E_protein_activated	0	1	1	0
2410002F23Rik	E_protein_activated	0	1	1	0
Thop1	E_protein_activated	0	1	1	0
Arap1	E_protein_activated	0	1	1	0
Lyar	E_protein_activated	0	1	1	0
Wdr11	E_protein_activated	0	1	1	0
Paox	E_protein_activated	0	1	1	0
Scarb1	E_protein_activated	0	1	1	0
Tia1	E_protein_activated	0	1	1	0
Kat2a	E_protein_activated	0	1	1	0
Cxxc5	E_protein_activated	0	1	1	0
Cdca7	E_protein_activated	0	1	1	0
Zfp266	E_protein_activated	0	1	1	0
Wdr18	E_protein_activated	0	1	1	0
Smarcad1	E_protein_activated	0	1	1	0
Rnmt	E_protein_activated	0	1	1	0
Slc25a39	E_protein_activated	0	1	1	0
Trim37	E_protein_activated	0	1	1	0
Prps2	E_protein_activated	0	1	1	0
Adk	E_protein_activated	0	1	1	0
Mybbp1a	E_protein_activated	0	1	1	0
Srm	E_protein_activated	0	1	1	0
Mdn1	E_protein_activated	0	1	1	0
Tkt	E_protein_activated	0	1	1	0
St6galnac4	E_protein_activated	0	1	1	0
Dkc1	E_protein_activated	0	1	1	0
Ergic1	E_protein_activated	0	1	1	0
Ruvbl1	E_protein_activated	0	1	1	0
Gm5643	E_protein_activated	0	1	1	0
Arid2	E_protein_activated	0	1	1	0
H13	E_protein_activated	0	1	1	0
Anp32e	E_protein_activated	0	1	1	0
Rnf44	E_protein_activated	0	1	1	0
Got2	E_protein_activated	0	1	1	0
Gpr171	E_protein_activated	0	1	1	0
Usp24	E_protein_activated	0	1	1	0
Fam60a	E_protein_activated	0	1	1	0
Wdr77	E_protein_activated	0	1	1	0
Acat2	E_protein_activated	0	1	1	0
Slc35c2	E_protein_activated	0	1	1	0
Susd1	E_protein_activated	0	1	1	0
Stoml2	E_protein_activated	0	1	1	0
Ppan	E_protein_activated	0	1	1	0
Ccnh	E_protein_activated	0	1	1	0
Casp2	E_protein_activated	0	1	1	0
Eef1g	E_protein_activated	0	1	1	0
Hdgf	E_protein_activated	0	1	1	0
Sdad1	E_protein_activated	0	1	1	0
Sc4mol	E_protein_activated	0	1	1	0
Slc38a2	E_protein_activated	0	1	1	0
Zfp106	E_protein_activated	0	1	1	0
Sdhd	E_protein_activated	0	1	1	0
Npm1	E_protein_activated	0	1	1	0
Nme1	E_protein_activated	0	1	1	0
Pold3	E_protein_activated	0	1	1	0
Gar1	E_protein_activated	0	1	1	0
Nsun2	E_protein_activated	0	1	1	0
Sfxn1	E_protein_activated	0	1	1	0
Rsl1d1	E_protein_activated	0	1	1	0
Cpne8	E_protein_activated	0	1	1	0
Ahcy	E_protein_activated	0	1	1	0
Fcho1	E_protein_activated	0	1	1	0
Nop56	E_protein_activated	0	1	1	0
Ptcd3	E_protein_activated	0	1	1	0
Cmtm7	E_protein_activated	0	1	1	0
Ncoa4	E_protein_activated	0	1	1	0
Il17ra	E_protein_activated	0	1	1	0
Prpsap1	E_protein_activated	0	1	1	0
Rbm17	E_protein_activated	0	1	1	0
Scap	E_protein_activated	0	1	1	0
Pa2g4	E_protein_activated	0	1	1	0
Nhp2l1	E_protein_activated	0	1	1	0
Dcaf8	E_protein_activated	0	1	1	0
Hdac2	E_protein_activated	0	1	1	0
Fth1	E_protein_activated	0	1	1	0
Nolc1	E_protein_activated	0	1	1	0
Hmgcr	E_protein_activated	0	1	1	0
Dck	E_protein_activated	0	1	1	0
Frmd8	E_protein_activated	0	1	1	0
Erh	E_protein_activated	0	1	1	0
Paip2	E_protein_activated	0	1	1	0
Nudc	E_protein_activated	0	1	1	0
Mobkl2a	E_protein_activated	0	1	1	0
Stat5b	E_protein_activated	0	1	1	0
St13	E_protein_activated	0	1	1	0
Ilf3	E_protein_activated	0	1	1	0
Cdk4	E_protein_activated	0	1	1	0
Tcof1	E_protein_activated	0	1	1	0
Parp1	E_protein_activated	0	1	1	0
Phgdh	E_protein_activated	0	1	1	0
Cct6a	E_protein_activated	0	1	1	0
Hsp90aa1	E_protein_activated	0	1	1	0
Pabpc1	E_protein_activated	0	1	1	0
Id2	E_protein_inhibited	-1	-1	2	6
Tgfbr2	E_protein_inhibited	-1	-1	2	3
Tox2	E_protein_inhibited	-1	-1	2	2
Tnk2	E_protein_inhibited	-1	-1	2	1
Ccdc88b	E_protein_inhibited	-1	-1	2	1
Stab2	E_protein_inhibited	-1	-1	2	1
Cyp11a1	E_protein_inhibited	-1	-1	2	1
Osbpl9	E_protein_inhibited	-1	-1	2	1
Slc9a9	E_protein_inhibited	-1	-1	2	1
Psap	E_protein_inhibited	-1	-1	2	1
Zfp36l1	E_protein_inhibited	-1	-1	2	1
Nt5c	E_protein_inhibited	-1	-1	2	1
Laptm5	E_protein_inhibited	-1	-1	2	1
Rgs14	E_protein_inhibited	-1	-1	2	1
Maf	E_protein_inhibited	-1	-1	2	1
Ikzf3	E_protein_inhibited	-1	-1	2	1
Ncoa1	E_protein_inhibited	-1	-1	2	1
Actg1	E_protein_inhibited	-1	-1	2	1
Gata3	E_protein_inhibited	-1	-1	2	1
Chd7	E_protein_inhibited	-1	-1	2	1
2510009E07Rik	E_protein_inhibited	-1	-1	2	1
Robo1	E_protein_inhibited	-1	-1	2	1
Anxa2	E_protein_inhibited	-1	-1	2	1
Ahnak	E_protein_inhibited	-1	-1	2	1
Selplg	E_protein_inhibited	-1	-1	2	1
Cd164	E_protein_inhibited	-1	-1	2	1
Tiam1	E_protein_inhibited	-1	-1	2	1
Il18r1	E_protein_inhibited	-1	-1	2	1
Cysltr1	E_protein_inhibited	-1	-1	2	0
Sertad1	E_protein_inhibited	-1	-1	2	0
Capg	E_protein_inhibited	-1	-1	2	0
Prkar1a	E_protein_inhibited	-1	-1	2	0
Plscr1	E_protein_inhibited	-1	-1	2	0
Slc39a4	E_protein_inhibited	-1	-1	2	0
Cpd	E_protein_inhibited	-1	-1	2	0
Sept8	E_protein_inhibited	-1	-1	2	0
Ltb	E_protein_inhibited	-1	-1	2	0
Entpd4	E_protein_inhibited	-1	-1	2	0
Ikzf2	E_protein_inhibited	-1	-1	2	0
Pfn1	E_protein_inhibited	-1	-1	2	0
Dpy19l3	E_protein_inhibited	-1	-1	2	0
Coro1a	E_protein_inhibited	-1	-1	2	0
Abca1	E_protein_inhibited	-1	-1	2	0
Eml3	E_protein_inhibited	-1	-1	2	0
Fam174b	E_protein_inhibited	-1	-1	2	0
B4galnt4	E_protein_inhibited	-1	-1	2	0
Tes	E_protein_inhibited	-1	-1	2	0
Rexo2	E_protein_inhibited	-1	-1	2	0
Gpsm3	E_protein_inhibited	-1	-1	2	0
Capn2	E_protein_inhibited	-1	-1	2	0
BC023829	E_protein_inhibited	-1	-1	2	0
Rac2	E_protein_inhibited	-1	-1	2	0
Bcor	E_protein_inhibited	-1	-1	2	0
Snx4	E_protein_inhibited	-1	-1	2	0
Gpr18	E_protein_inhibited	-1	-1	2	0
Lasp1	E_protein_inhibited	-1	-1	2	0
5033414D02Rik	E_protein_inhibited	-1	-1	2	0
Manf	E_protein_inhibited	-1	-1	2	0
Fhl2	E_protein_inhibited	-1	-1	2	0
Tnfrsf18	E_protein_inhibited	-1	-1	2	0
Sh3bgrl3	E_protein_inhibited	-1	-1	2	0
Ccne1	E_protein_inhibited	-1	-1	2	0
AI467606	E_protein_inhibited	-1	-1	2	0
Mtap4	E_protein_inhibited	-1	-1	2	0
Ccl5	E_protein_inhibited	-1	-1	2	0
Polg	E_protein_inhibited	-1	-1	2	0
Ndfip1	E_protein_inhibited	-1	-1	2	0
Rab27b	E_protein_inhibited	-1	-1	2	0
Ywhah	E_protein_inhibited	-1	-1	2	0
Ifi30	E_protein_inhibited	-1	-1	2	0
Myadm	E_protein_inhibited	-1	-1	2	0
Capns1	E_protein_inhibited	-1	-1	2	0
Slc37a3	E_protein_inhibited	-1	-1	2	0
Pitpnm1	E_protein_inhibited	-1	-1	2	0
Clnk	E_protein_inhibited	-1	-1	2	0
Sprn	E_protein_inhibited	-1	-1	2	0
Tspan32	E_protein_inhibited	-1	-1	2	0
Rps6ka4	E_protein_inhibited	-1	-1	2	0
Prelid2	E_protein_inhibited	-1	-1	2	0
Dos	E_protein_inhibited	-1	-1	2	0
Lrp10	E_protein_inhibited	-1	-1	2	0
Camk4	E_protein_inhibited	-1	-1	2	0
Atp6v0e	E_protein_inhibited	-1	-1	2	0
Gdi1	E_protein_inhibited	-1	-1	2	0
Stk40	E_protein_inhibited	-1	-1	2	0
Gimap8	E_protein_inhibited	-1	-1	2	0
Rab4b	E_protein_inhibited	-1	-1	2	0
Tnfrsf25	E_protein_inhibited	-1	-1	2	0
Sipa1	E_protein_inhibited	-1	-1	2	0
Rcsd1	E_protein_inhibited	-1	-1	2	0
Cela1	E_protein_inhibited	-1	-1	2	0
Ostf1	E_protein_inhibited	-1	-1	2	0
Reep5	E_protein_inhibited	-1	-1	2	0
Fgl2	E_protein_inhibited	-1	-1	2	0
Pkp3	E_protein_inhibited	-1	-1	2	0
Abhd8	E_protein_inhibited	-1	-1	2	0
5830411N06Rik	E_protein_inhibited	-1	-1	2	0
Il2rg	E_protein_inhibited	-1	-1	2	0
Acadvl	E_protein_inhibited	-1	-1	2	0
Pim2	E_protein_inhibited	-1	-1	2	0
Itgae	E_protein_inhibited	-1	-1	2	0
Ctss	E_protein_inhibited	-1	-1	2	0
Gm5506	E_protein_inhibited	-1	-1	2	0
Fam176b	E_protein_inhibited	-1	-1	2	0
Ank	E_protein_inhibited	-1	-1	2	0
Mpnd	E_protein_inhibited	-1	-1	2	0
Pdlim2	E_protein_inhibited	-1	-1	2	0
Cx3cr1	E_protein_inhibited	-1	-1	2	0
Txk	E_protein_inhibited	-1	-1	2	0
Ap1b1	E_protein_inhibited	-1	-1	2	0
Flna	E_protein_inhibited	-1	-1	2	0
Rcbtb2	E_protein_inhibited	-1	-1	2	0
Nipal1	E_protein_inhibited	-1	-1	2	0
Creld2	E_protein_inhibited	-1	-1	2	0
Ifitm1	E_protein_inhibited	-1	-1	2	0
Pdia3	E_protein_inhibited	-1	-1	2	0
Tmem9b	E_protein_inhibited	-1	-1	2	0
2900073G15Rik	E_protein_inhibited	-1	-1	2	0
Vdr	E_protein_inhibited	-1	-1	2	0
Calm1	E_protein_inhibited	-1	-1	2	0
Fzd6	E_protein_inhibited	-1	-1	2	0
Stk10	E_protein_inhibited	-1	-1	2	0
Snx7	E_protein_inhibited	-1	-1	2	0
Cd97	E_protein_inhibited	-1	-1	2	0
Rps6ka3	E_protein_inhibited	-1	-1	2	0
Cdk2ap2	E_protein_inhibited	-1	-1	2	0
Esyt1	E_protein_inhibited	-1	-1	2	0
Rnf145	E_protein_inhibited	-1	-1	2	0
Rgs1	E_protein_inhibited	-1	-1	2	0
S100a6	E_protein_inhibited	-1	-1	2	0
Smarca2	E_protein_inhibited	-1	-1	2	0
Hsp90b1	E_protein_inhibited	-1	-1	2	0
Klf7	E_protein_inhibited	-1	-1	2	0
Gramd1b	E_protein_inhibited	-1	-1	2	0
Stk24	E_protein_inhibited	-1	-1	2	0
Trib2	E_protein_inhibited	-1	-1	2	0
Tpm4	E_protein_inhibited	-1	-1	2	0
Homer2	E_protein_inhibited	-1	-1	2	0
Pkm2	E_protein_inhibited	-1	-1	2	0
Ankrd44	E_protein_inhibited	-1	-1	2	0
Il4	E_protein_inhibited	-1	-1	2	0
Myo1g	E_protein_inhibited	-1	-1	2	0
Pdcd1	E_protein_inhibited	-1	-1	2	0
Mapkapk3	E_protein_inhibited	-1	-1	2	0
Skap1	E_protein_inhibited	-1	-1	2	0
Ccr2	E_protein_inhibited	-1	-1	2	0
Slamf1	E_protein_inhibited	-1	-1	2	0
Uhrf1bp1l	E_protein_inhibited	-1	-1	2	0
Rap1a	E_protein_inhibited	-1	-1	2	0
4632428N05Rik	E_protein_inhibited	-1	-1	2	0
Chd3	E_protein_inhibited	-1	-1	2	0
Rab1b	E_protein_inhibited	-1	-1	2	0
Gpr114	E_protein_inhibited	-1	-1	2	0
St8sia4	E_protein_inhibited	-1	-1	2	0
Cd53	E_protein_inhibited	-1	-1	2	0
Tmsb4x	E_protein_inhibited	-1	-1	2	0
Emb	E_protein_inhibited	-1	-1	2	0
Lpar6	E_protein_inhibited	-1	-1	2	0
1300014I06Rik	E_protein_inhibited	-1	-1	2	0
Atp8b4	E_protein_inhibited	-1	-1	2	0
Myl12b	E_protein_inhibited	-1	-1	2	0
Trip12	E_protein_inhibited	-1	-1	2	0
Sesn3	E_protein_inhibited	-1	-1	2	0
Rnf43	E_protein_inhibited	-1	-1	2	0
Lgals3	E_protein_inhibited	-1	-1	2	0
Rftn1	E_protein_inhibited	-1	-1	2	0
Arhgdia	E_protein_inhibited	-1	-1	2	0
Gpr183	E_protein_inhibited	-1	-1	2	0
S100a10	E_protein_inhibited	-1	-1	2	0
Lif	E_protein_inhibited	-1	-1	2	0
Slc25a4	E_protein_inhibited	-1	-1	2	0
Lcp1	E_protein_inhibited	-1	-1	2	0
Fndc3a	E_protein_inhibited	-1	-1	2	0
Fam129a	E_protein_inhibited	-1	-1	2	0
Limd2	E_protein_inhibited	-1	-1	2	0
Clic1	E_protein_inhibited	-1	-1	2	0
Cisd3	E_protein_inhibited	-1	-1	2	0
0610031J06Rik	E_protein_inhibited	-1	-1	2	0
Itm2c	E_protein_inhibited	-1	-1	2	0
Hpcal1	E_protein_inhibited	-1	-1	2	0
Lpcat3	E_protein_inhibited	-1	-1	2	0
Prkacb	E_protein_inhibited	-1	-1	2	0
Lsp1	E_protein_inhibited	-1	-1	2	0
Mllt6	E_protein_inhibited	-1	-1	2	0
Bzrap1	E_protein_inhibited	-1	-1	2	0
Ldhb	E_protein_inhibited	-1	-1	2	0
Med10	E_protein_inhibited	-1	-1	2	0
Myo6	E_protein_inhibited	-1	-1	2	0
Rps6ka1	E_protein_inhibited	-1	-1	2	0
Tnfsf14	E_protein_inhibited	-1	-1	2	0
Evl	E_protein_inhibited	-1	-1	2	0
Sec14l1	E_protein_inhibited	-1	-1	2	0
Cd7	E_protein_inhibited	-1	-1	2	0
Anxa6	E_protein_inhibited	-1	-1	2	0
Oscp1	E_protein_inhibited	-1	-1	2	0
Arpc5	E_protein_inhibited	-1	-1	2	0
Rnase4	E_protein_inhibited	-1	-1	2	0
Arl5a	E_protein_inhibited	-1	-1	2	0
Msn	E_protein_inhibited	-1	-1	2	0
Arl4c	E_protein_inhibited	-1	-1	2	0
Serpinb6a	E_protein_inhibited	-1	-1	2	0
Wdr44	E_protein_inhibited	-1	-1	2	0
Tesc	E_protein_inhibited	-1	-1	2	0
Rnf128	E_protein_inhibited	-1	-1	2	0
Vim	E_protein_inhibited	-1	-1	2	0
Rb1	E_protein_inhibited	-1	-1	2	0
Tspo	E_protein_inhibited	-1	-1	2	0
Emp3	E_protein_inhibited	-1	-1	2	0
Cyba	E_protein_inhibited	-1	-1	2	0
Sec11a	E_protein_inhibited	-1	-1	2	0
Prr13	E_protein_inhibited	-1	-1	2	0
Glrx	E_protein_inhibited	-1	-1	2	0
Osbpl3	E_protein_inhibited	-1	-1	2	0
Shisa5	E_protein_inhibited	-1	-1	2	0
Mtap7d1	E_protein_inhibited	-1	-1	2	0
Itgb3	E_protein_inhibited	-1	-1	2	0
Plxnc1	E_protein_inhibited	-1	-1	2	0
Ctsz	E_protein_inhibited	-1	-1	2	0
Slc25a24	E_protein_inhibited	-1	-1	2	0
Icos	E_protein_inhibited	-1	-1	2	0
Rora	E_protein_inhibited	-1	-1	2	0
Tox	E_protein_inhibited	-1	-1	2	0
Rab19	E_protein_inhibited	-1	-1	2	0
Lmna	E_protein_inhibited	-1	-1	2	0
Tagln2	E_protein_inhibited	-1	-1	2	0
Itgb7	E_protein_inhibited	-1	-1	2	0
H2-Oa	E_protein_inhibited	-1	-1	2	0
Shroom1	E_protein_inhibited	-1	-1	2	0
Lmo4	E_protein_inhibited	-1	-1	2	0
Tns4	E_protein_inhibited	-1	-1	2	0
Plp2	E_protein_inhibited	-1	-1	2	0
Itgb2	E_protein_inhibited	-1	-1	2	0
Jag1	E_protein_inhibited	-1	-1	2	0
Osbpl5	E_protein_inhibited	-1	-1	2	0
Gsn	E_protein_inhibited	-1	-1	2	0
Lgals1	E_protein_inhibited	-1	-1	2	0
Cxcr6	E_protein_inhibited	-1	-1	2	0
Sh2d1a	E_protein_inhibited	-1	-1	2	0
S100a4	E_protein_inhibited	-1	-1	2	0
St6gal1	E_protein_inhibited	-1	-1	2	0
Zbtb16	E_protein_inhibited	-1	-1	2	0
Cd52	E_protein_inhibited	-1	-1	2	0
Sgk1	E_protein_inhibited	-1	-1	2	0
Bcl2l11	E_protein_inhibited	0	-1	1	5
Rhoh	E_protein_inhibited	-1	0	1	3
Ets2	E_protein_inhibited	0	-1	1	3
Zap70	E_protein_inhibited	0	-1	1	3
Stt3b	E_protein_inhibited	0	-1	1	2
Tpst2	E_protein_inhibited	0	-1	1	2
E2f2	E_protein_inhibited	0	-1	1	2
Btg2	E_protein_inhibited	0	-1	1	2
Gpr25	E_protein_inhibited	0	-1	1	2
Cish	E_protein_inhibited	0	-1	1	2
St6galnac5	E_protein_inhibited	0	-1	1	2
She	E_protein_inhibited	0	-1	1	2
Il2rb	E_protein_inhibited	0	-1	1	2
Ephb6	E_protein_inhibited	-1	0	1	1
Arl3	E_protein_inhibited	-1	0	1	1
Prmt5	E_protein_inhibited	-1	0	1	1
2210016F16Rik	E_protein_inhibited	-1	0	1	1
Gal	E_protein_inhibited	-1	0	1	1
Plcxd2	E_protein_inhibited	-1	0	1	1
Cep164	E_protein_inhibited	-1	0	1	1
Psmc1	E_protein_inhibited	-1	0	1	1
Med13	E_protein_inhibited	-1	0	1	1
Ndst2	E_protein_inhibited	-1	0	1	1
Dlst	E_protein_inhibited	-1	0	1	1
Arf3	E_protein_inhibited	0	-1	1	1
Pik3r1	E_protein_inhibited	0	-1	1	1
Ptprc	E_protein_inhibited	0	-1	1	1
Pik3cd	E_protein_inhibited	0	-1	1	1
B4galt1	E_protein_inhibited	0	-1	1	1
Tram1	E_protein_inhibited	0	-1	1	1
Prkch	E_protein_inhibited	0	-1	1	1
Tab2	E_protein_inhibited	0	-1	1	1
Hmgb2	E_protein_inhibited	0	-1	1	1
Mki67	E_protein_inhibited	0	-1	1	1
Dad1	E_protein_inhibited	0	-1	1	1
Itpr3	E_protein_inhibited	0	-1	1	1
Ccnd2	E_protein_inhibited	0	-1	1	1
Tmppe	E_protein_inhibited	0	-1	1	1
Cyth4	E_protein_inhibited	0	-1	1	1
Cd82	E_protein_inhibited	0	-1	1	1
Scamp4	E_protein_inhibited	0	-1	1	1
Prkcb	E_protein_inhibited	0	-1	1	1
Vamp2	E_protein_inhibited	0	-1	1	1
Jakmip1	E_protein_inhibited	0	-1	1	1
Bcl2l1	E_protein_inhibited	0	-1	1	1
Itpr1	E_protein_inhibited	0	-1	1	1
Srebf1	E_protein_inhibited	0	-1	1	1
Nfkbia	E_protein_inhibited	0	-1	1	1
Nek7	E_protein_inhibited	0	-1	1	1
Zfand3	E_protein_inhibited	0	-1	1	1
Mbnl1	E_protein_inhibited	0	-1	1	1
Aldh3a2	E_protein_inhibited	0	-1	1	1
Batf	E_protein_inhibited	0	-1	1	1
Gnaq	E_protein_inhibited	0	-1	1	1
Rnasel	E_protein_inhibited	0	-1	1	1
Plekha1	E_protein_inhibited	0	-1	1	1
Hif1a	E_protein_inhibited	0	-1	1	1
Itpr2	E_protein_inhibited	0	-1	1	1
Lztfl1	E_protein_inhibited	0	-1	1	1
Stim1	E_protein_inhibited	0	-1	1	1
Cdc25b	E_protein_inhibited	0	-1	1	1
Foxk1	E_protein_inhibited	0	-1	1	1
Tbc1d10a	E_protein_inhibited	0	-1	1	1
Samsn1	E_protein_inhibited	0	-1	1	1
Ets1	E_protein_inhibited	0	-1	1	1
Csf2rb	E_protein_inhibited	0	-1	1	1
Hivep2	E_protein_inhibited	0	-1	1	1
Plin3	E_protein_inhibited	0	-1	1	1
Padi2	E_protein_inhibited	0	-1	1	1
Grap2	E_protein_inhibited	0	-1	1	1
Rasgef1b	E_protein_inhibited	0	-1	1	1
Pqlc3	E_protein_inhibited	0	-1	1	1
Krt80	E_protein_inhibited	0	-1	1	1
Rap2a	E_protein_inhibited	0	-1	1	1
Il18rap	E_protein_inhibited	0	-1	1	1
Ifngr2	E_protein_inhibited	0	-1	1	1
Errfi1	E_protein_inhibited	0	-1	1	1
Card11	E_protein_inhibited	0	-1	1	1
Gpr68	E_protein_inhibited	0	-1	1	1
Cd247	E_protein_inhibited	0	-1	1	1
Clstn1	E_protein_inhibited	0	-1	1	1
Pfkp	E_protein_inhibited	0	-1	1	1
P2ry1	E_protein_inhibited	0	-1	1	1
Sulf2	E_protein_inhibited	0	-1	1	1
Tmem154	E_protein_inhibited	0	-1	1	1
Stat1	E_protein_inhibited	0	-1	1	1
Myo1d	E_protein_inhibited	0	-1	1	1
Lpxn	E_protein_inhibited	0	-1	1	1
Gimap4	E_protein_inhibited	0	-1	1	1
Glcci1	E_protein_inhibited	0	-1	1	1
Btla	E_protein_inhibited	0	-1	1	1
Snai3	E_protein_inhibited	0	-1	1	1
Ddit4	E_protein_inhibited	0	-1	1	1
Tnfsf11	E_protein_inhibited	0	-1	1	1
Matn2	E_protein_inhibited	0	-1	1	1
Sox5	E_protein_inhibited	0	-1	1	1
Sp100	E_protein_inhibited	0	-1	1	1
Gatsl3	E_protein_inhibited	0	-1	1	1
Neb	E_protein_inhibited	0	-1	1	1
Cd2	E_protein_inhibited	0	-1	1	1
Gadd45g	E_protein_inhibited	0	-1	1	1
Ccr4	E_protein_inhibited	0	-1	1	1
Xdh	E_protein_inhibited	0	-1	1	1
Dkk3	E_protein_inhibited	0	-1	1	1
Utp18	E_protein_inhibited	-1	0	1	0
Pigp	E_protein_inhibited	-1	0	1	0
Hmga2-ps1	E_protein_inhibited	-1	0	1	0
Mex3a	E_protein_inhibited	-1	0	1	0
Gla	E_protein_inhibited	-1	0	1	0
Pla2g6	E_protein_inhibited	-1	0	1	0
Ngrn	E_protein_inhibited	-1	0	1	0
Cdc14a	E_protein_inhibited	-1	0	1	0
Mrps23	E_protein_inhibited	-1	0	1	0
Ube2f	E_protein_inhibited	-1	0	1	0
Cds2	E_protein_inhibited	-1	0	1	0
Haghl	E_protein_inhibited	-1	0	1	0
Zcrb1	E_protein_inhibited	-1	0	1	0
Rhoq	E_protein_inhibited	-1	0	1	0
Tnip1	E_protein_inhibited	-1	0	1	0
Slc25a47	E_protein_inhibited	-1	0	1	0
Ttc28	E_protein_inhibited	-1	0	1	0
Fkbp1a	E_protein_inhibited	-1	0	1	0
Rwdd1	E_protein_inhibited	-1	0	1	0
Itga4	E_protein_inhibited	-1	0	1	0
C230098O21Rik	E_protein_inhibited	-1	0	1	0
Spg7	E_protein_inhibited	-1	0	1	0
Usmg5	E_protein_inhibited	-1	0	1	0
Fam160b2	E_protein_inhibited	-1	0	1	0
Celf2	E_protein_inhibited	-1	0	1	0
Gm13152	E_protein_inhibited	-1	0	1	0
Stxbp2	E_protein_inhibited	-1	0	1	0
Capzb	E_protein_inhibited	-1	0	1	0
Fam173a	E_protein_inhibited	-1	0	1	0
Klhl20	E_protein_inhibited	-1	0	1	0
Ndufs3	E_protein_inhibited	-1	0	1	0
Cpt2	E_protein_inhibited	-1	0	1	0
Tnks2	E_protein_inhibited	-1	0	1	0
Plekha8	E_protein_inhibited	-1	0	1	0
Naa10	E_protein_inhibited	-1	0	1	0
Insl5	E_protein_inhibited	-1	0	1	0
Arpc1b	E_protein_inhibited	-1	0	1	0
Pycard	E_protein_inhibited	-1	0	1	0
Cbr1	E_protein_inhibited	-1	0	1	0
Dctn3	E_protein_inhibited	-1	0	1	0
Vcp	E_protein_inhibited	-1	0	1	0
Ercc1	E_protein_inhibited	-1	0	1	0
Pcbp4	E_protein_inhibited	-1	0	1	0
Wbp5	E_protein_inhibited	-1	0	1	0
Scand1	E_protein_inhibited	-1	0	1	0
Pfdn5	E_protein_inhibited	-1	0	1	0
Tmem223	E_protein_inhibited	-1	0	1	0
Cyp20a1	E_protein_inhibited	-1	0	1	0
Aurkaip1	E_protein_inhibited	-1	0	1	0
Napsa	E_protein_inhibited	-1	0	1	0
Synj1	E_protein_inhibited	-1	0	1	0
LOC100504898	E_protein_inhibited	-1	0	1	0
Mea1	E_protein_inhibited	-1	0	1	0
Letm1	E_protein_inhibited	-1	0	1	0
Cd160	E_protein_inhibited	-1	0	1	0
Rpl41	E_protein_inhibited	-1	0	1	0
Ap2s1	E_protein_inhibited	-1	0	1	0
Pnkp	E_protein_inhibited	-1	0	1	0
Bop1	E_protein_inhibited	-1	0	1	0
Sema4f	E_protein_inhibited	-1	0	1	0
Adcy6	E_protein_inhibited	-1	0	1	0
Cyb5r4	E_protein_inhibited	-1	0	1	0
Xrcc5	E_protein_inhibited	-1	0	1	0
Golm1	E_protein_inhibited	-1	0	1	0
Cyb561	E_protein_inhibited	-1	0	1	0
Rassf4	E_protein_inhibited	-1	0	1	0
2410022L05Rik	E_protein_inhibited	-1	0	1	0
Atp5b	E_protein_inhibited	-1	0	1	0
Trim14	E_protein_inhibited	-1	0	1	0
Phf23	E_protein_inhibited	-1	0	1	0
Ccdc56	E_protein_inhibited	-1	0	1	0
Cdipt	E_protein_inhibited	-1	0	1	0
Sgta	E_protein_inhibited	-1	0	1	0
Eno1 /// Gm5506 /// LOC100503183	E_protein_inhibited	-1	0	1	0
Gabarap	E_protein_inhibited	-1	0	1	0
Taf10	E_protein_inhibited	-1	0	1	0
Pafah1b3	E_protein_inhibited	-1	0	1	0
1110002B05Rik	E_protein_inhibited	-1	0	1	0
Col9a3	E_protein_inhibited	-1	0	1	0
Stx6	E_protein_inhibited	-1	0	1	0
Eif5a	E_protein_inhibited	-1	0	1	0
1700026L06Rik	E_protein_inhibited	-1	0	1	0
Aqp1	E_protein_inhibited	-1	0	1	0
Pbx3	E_protein_inhibited	-1	0	1	0
Ppp1ca	E_protein_inhibited	-1	0	1	0
Pnpla7	E_protein_inhibited	-1	0	1	0
Med16	E_protein_inhibited	-1	0	1	0
Socs4	E_protein_inhibited	-1	0	1	0
Tmem120a	E_protein_inhibited	-1	0	1	0
Bet1l	E_protein_inhibited	-1	0	1	0
1600016N20Rik	E_protein_inhibited	-1	0	1	0
2310004N24Rik	E_protein_inhibited	-1	0	1	0
Ift81	E_protein_inhibited	-1	0	1	0
1810037I17Rik	E_protein_inhibited	-1	0	1	0
Ppp3ca	E_protein_inhibited	-1	0	1	0
Rap1gap2	E_protein_inhibited	-1	0	1	0
Pdzk1	E_protein_inhibited	-1	0	1	0
Clpb	E_protein_inhibited	-1	0	1	0
Cnksr3	E_protein_inhibited	-1	0	1	0
Ndufa11	E_protein_inhibited	-1	0	1	0
Dhrs11	E_protein_inhibited	-1	0	1	0
Gm561	E_protein_inhibited	-1	0	1	0
Katna1	E_protein_inhibited	-1	0	1	0
Crtap	E_protein_inhibited	-1	0	1	0
Ube2v2	E_protein_inhibited	-1	0	1	0
9130401M01Rik	E_protein_inhibited	-1	0	1	0
Krt18	E_protein_inhibited	-1	0	1	0
Muted	E_protein_inhibited	-1	0	1	0
Ikzf1	E_protein_inhibited	-1	0	1	0
Surf1	E_protein_inhibited	-1	0	1	0
LOC100503129 /// Ywhaq	E_protein_inhibited	-1	0	1	0
Cpeb4	E_protein_inhibited	-1	0	1	0
Gm3258 /// Supt4h1	E_protein_inhibited	-1	0	1	0
Asl	E_protein_inhibited	-1	0	1	0
Clec4e	E_protein_inhibited	-1	0	1	0
Pdia6	E_protein_inhibited	-1	0	1	0
Soat2	E_protein_inhibited	-1	0	1	0
1810030N24Rik	E_protein_inhibited	-1	0	1	0
Smpd2	E_protein_inhibited	-1	0	1	0
Slc44a1	E_protein_inhibited	-1	0	1	0
Ccr6	E_protein_inhibited	-1	0	1	0
Asna1	E_protein_inhibited	-1	0	1	0
Hras1	E_protein_inhibited	-1	0	1	0
1810009A15Rik	E_protein_inhibited	-1	0	1	0
Ifitm3	E_protein_inhibited	-1	0	1	0
Gnai2	E_protein_inhibited	-1	0	1	0
Slc22a3	E_protein_inhibited	-1	0	1	0
Tspan31	E_protein_inhibited	-1	0	1	0
Romo1	E_protein_inhibited	-1	0	1	0
Lsm10	E_protein_inhibited	-1	0	1	0
Ythdf1	E_protein_inhibited	-1	0	1	0
Bud31 /// LOC100045848	E_protein_inhibited	-1	0	1	0
Mm.215361.1	E_protein_inhibited	-1	0	1	0
H2-D1 /// H2-K1 /// LOC100044874	E_protein_inhibited	-1	0	1	0
BC031181	E_protein_inhibited	-1	0	1	0
Ptbp1	E_protein_inhibited	-1	0	1	0
Tmed4	E_protein_inhibited	-1	0	1	0
Fam96b	E_protein_inhibited	-1	0	1	0
Cdk2ap1	E_protein_inhibited	-1	0	1	0
H2-D1	E_protein_inhibited	-1	0	1	0
Hist3h2ba	E_protein_inhibited	-1	0	1	0
Mrps18c	E_protein_inhibited	-1	0	1	0
Tuft1	E_protein_inhibited	-1	0	1	0
Zfp277	E_protein_inhibited	-1	0	1	0
Yipf1	E_protein_inhibited	-1	0	1	0
Psmb3	E_protein_inhibited	-1	0	1	0
D17Wsu104e	E_protein_inhibited	-1	0	1	0
Atp5o	E_protein_inhibited	-1	0	1	0
Phkg2	E_protein_inhibited	-1	0	1	0
Ccnb1	E_protein_inhibited	-1	0	1	0
Mgst1	E_protein_inhibited	-1	0	1	0
Shkbp1	E_protein_inhibited	-1	0	1	0
Zfp7	E_protein_inhibited	-1	0	1	0
3110009E18Rik	E_protein_inhibited	-1	0	1	0
H2-L	E_protein_inhibited	-1	0	1	0
Ttll1	E_protein_inhibited	-1	0	1	0
Cnih4	E_protein_inhibited	-1	0	1	0
Psmb7	E_protein_inhibited	-1	0	1	0
Diablo	E_protein_inhibited	-1	0	1	0
Prdx4	E_protein_inhibited	-1	0	1	0
H2-K1	E_protein_inhibited	-1	0	1	0
Cxcl12	E_protein_inhibited	-1	0	1	0
Mm.153575.1	E_protein_inhibited	-1	0	1	0
Tmem199	E_protein_inhibited	-1	0	1	0
Zfp105	E_protein_inhibited	-1	0	1	0
Adam17	E_protein_inhibited	-1	0	1	0
Psmc3	E_protein_inhibited	-1	0	1	0
Lrba	E_protein_inhibited	-1	0	1	0
Eif2c2	E_protein_inhibited	-1	0	1	0
8430427H17Rik	E_protein_inhibited	-1	0	1	0
Ergic3	E_protein_inhibited	-1	0	1	0
Mthfd2l	E_protein_inhibited	-1	0	1	0
Hopx	E_protein_inhibited	-1	0	1	0
Rasa1	E_protein_inhibited	-1	0	1	0
Als2cr4	E_protein_inhibited	-1	0	1	0
Atp5d	E_protein_inhibited	-1	0	1	0
Tmx1	E_protein_inhibited	-1	0	1	0
Lsr	E_protein_inhibited	-1	0	1	0
Gnai3	E_protein_inhibited	-1	0	1	0
AI447881	E_protein_inhibited	-1	0	1	0
Hn1	E_protein_inhibited	-1	0	1	0
Gm9786 /// Oaz1	E_protein_inhibited	-1	0	1	0
Erp29	E_protein_inhibited	-1	0	1	0
Spry2	E_protein_inhibited	-1	0	1	0
Ndufs6	E_protein_inhibited	-1	0	1	0
Psma7	E_protein_inhibited	-1	0	1	0
Cbr4	E_protein_inhibited	-1	0	1	0
Sik3	E_protein_inhibited	-1	0	1	0
Cd81	E_protein_inhibited	-1	0	1	0
Actr8	E_protein_inhibited	-1	0	1	0
Mcts2	E_protein_inhibited	-1	0	1	0
Papss2	E_protein_inhibited	-1	0	1	0
Mm.89523.1	E_protein_inhibited	-1	0	1	0
Ubl4	E_protein_inhibited	-1	0	1	0
Psmd13	E_protein_inhibited	-1	0	1	0
Vps53	E_protein_inhibited	-1	0	1	0
Arl2bp	E_protein_inhibited	-1	0	1	0
Mgst2	E_protein_inhibited	-1	0	1	0
Celsr1	E_protein_inhibited	-1	0	1	0
Avpi1	E_protein_inhibited	-1	0	1	0
Akt1	E_protein_inhibited	-1	0	1	0
Slc30a1	E_protein_inhibited	-1	0	1	0
Isyna1	E_protein_inhibited	-1	0	1	0
Nfkb1	E_protein_inhibited	-1	0	1	0
Sra1	E_protein_inhibited	-1	0	1	0
Cst3	E_protein_inhibited	-1	0	1	0
Mm.217236.1	E_protein_inhibited	-1	0	1	0
Zfpm1	E_protein_inhibited	-1	0	1	0
Sec13	E_protein_inhibited	-1	0	1	0
Unc119	E_protein_inhibited	-1	0	1	0
Calca	E_protein_inhibited	-1	0	1	0
Stip1	E_protein_inhibited	-1	0	1	0
Tbcb	E_protein_inhibited	-1	0	1	0
Gm10482	E_protein_inhibited	-1	0	1	0
2900064A13Rik	E_protein_inhibited	-1	0	1	0
Ftl1	E_protein_inhibited	-1	0	1	0
Ccdc102a	E_protein_inhibited	-1	0	1	0
Plxnb2	E_protein_inhibited	-1	0	1	0
2310004I24Rik	E_protein_inhibited	-1	0	1	0
Stim2	E_protein_inhibited	-1	0	1	0
Hdac1	E_protein_inhibited	-1	0	1	0
Fam50a	E_protein_inhibited	-1	0	1	0
Fam132a	E_protein_inhibited	-1	0	1	0
Ifitm2	E_protein_inhibited	-1	0	1	0
Mm.34106.1	E_protein_inhibited	-1	0	1	0
Tceb2	E_protein_inhibited	-1	0	1	0
Dsp	E_protein_inhibited	-1	0	1	0
Tmem126a	E_protein_inhibited	-1	0	1	0
Pin1	E_protein_inhibited	-1	0	1	0
Tssc1	E_protein_inhibited	-1	0	1	0
Rogdi	E_protein_inhibited	-1	0	1	0
Slc6a13	E_protein_inhibited	-1	0	1	0
Gm9790 /// Higd1a	E_protein_inhibited	-1	0	1	0
Selenbp1	E_protein_inhibited	-1	0	1	0
Tada3	E_protein_inhibited	-1	0	1	0
Etv5	E_protein_inhibited	-1	0	1	0
Tmem208	E_protein_inhibited	-1	0	1	0
Trappc1	E_protein_inhibited	-1	0	1	0
Vti1b	E_protein_inhibited	-1	0	1	0
Trappc2l	E_protein_inhibited	-1	0	1	0
Tmed7	E_protein_inhibited	-1	0	1	0
Mm.21099.1	E_protein_inhibited	-1	0	1	0
Ppp4c	E_protein_inhibited	-1	0	1	0
Polr2g	E_protein_inhibited	-1	0	1	0
Basp1	E_protein_inhibited	-1	0	1	0
Dnase2a	E_protein_inhibited	-1	0	1	0
Cd276	E_protein_inhibited	-1	0	1	0
D10Ertd610e	E_protein_inhibited	-1	0	1	0
Wbp1	E_protein_inhibited	-1	0	1	0
Glul	E_protein_inhibited	-1	0	1	0
Acyp1	E_protein_inhibited	-1	0	1	0
Sh3pxd2b	E_protein_inhibited	-1	0	1	0
Rnh1	E_protein_inhibited	-1	0	1	0
Lpar1	E_protein_inhibited	-1	0	1	0
H2afj	E_protein_inhibited	-1	0	1	0
Triap1	E_protein_inhibited	-1	0	1	0
Usp33	E_protein_inhibited	-1	0	1	0
Pip4k2c	E_protein_inhibited	-1	0	1	0
Cstb	E_protein_inhibited	-1	0	1	0
Itsn1	E_protein_inhibited	-1	0	1	0
Dpp9	E_protein_inhibited	-1	0	1	0
Bag1	E_protein_inhibited	-1	0	1	0
Psmd2	E_protein_inhibited	-1	0	1	0
Cox19	E_protein_inhibited	-1	0	1	0
Snap47	E_protein_inhibited	-1	0	1	0
Antxr2	E_protein_inhibited	-1	0	1	0
Arap3	E_protein_inhibited	-1	0	1	0
Psmb5	E_protein_inhibited	-1	0	1	0
Fam189b	E_protein_inhibited	-1	0	1	0
Lsm6	E_protein_inhibited	-1	0	1	0
Vps37b	E_protein_inhibited	-1	0	1	0
Ap3d1	E_protein_inhibited	-1	0	1	0
Mm.130709.1	E_protein_inhibited	-1	0	1	0
Sdc1	E_protein_inhibited	-1	0	1	0
Snrnp25	E_protein_inhibited	-1	0	1	0
Mm.130921.1	E_protein_inhibited	-1	0	1	0
Mrpl22	E_protein_inhibited	-1	0	1	0
Hebp1	E_protein_inhibited	-1	0	1	0
Slc45a3	E_protein_inhibited	-1	0	1	0
Mrpl27	E_protein_inhibited	-1	0	1	0
Mm.56456.1	E_protein_inhibited	-1	0	1	0
Psmc2	E_protein_inhibited	-1	0	1	0
Gm5526 /// Gm8894 /// Myl6	E_protein_inhibited	-1	0	1	0
Podxl	E_protein_inhibited	-1	0	1	0
Tyk2	E_protein_inhibited	-1	0	1	0
Khnyn	E_protein_inhibited	-1	0	1	0
Fcer1g	E_protein_inhibited	-1	0	1	0
Psmb9	E_protein_inhibited	-1	0	1	0
Plekhg3	E_protein_inhibited	-1	0	1	0
Bcas1	E_protein_inhibited	-1	0	1	0
Mrpl32	E_protein_inhibited	-1	0	1	0
Atg9a	E_protein_inhibited	-1	0	1	0
Fbxw4	E_protein_inhibited	-1	0	1	0
Mrpl43	E_protein_inhibited	-1	0	1	0
Snrnp27	E_protein_inhibited	-1	0	1	0
Rnf5	E_protein_inhibited	-1	0	1	0
Pycr2	E_protein_inhibited	-1	0	1	0
Gm7072	E_protein_inhibited	-1	0	1	0
5830456J23Rik	E_protein_inhibited	-1	0	1	0
Nrk	E_protein_inhibited	-1	0	1	0
Thoc4	E_protein_inhibited	-1	0	1	0
Tpm2	E_protein_inhibited	-1	0	1	0
Mm.131316.1	E_protein_inhibited	-1	0	1	0
Gnpat	E_protein_inhibited	-1	0	1	0
Mm.35287.1	E_protein_inhibited	-1	0	1	0
9430015G10Rik	E_protein_inhibited	-1	0	1	0
Mm.217822.1	E_protein_inhibited	-1	0	1	0
Glipr1	E_protein_inhibited	-1	0	1	0
Ppapdc2	E_protein_inhibited	-1	0	1	0
Dexi	E_protein_inhibited	-1	0	1	0
Fam188b	E_protein_inhibited	-1	0	1	0
Fam38a	E_protein_inhibited	-1	0	1	0
Fdx1	E_protein_inhibited	-1	0	1	0
Tpi1	E_protein_inhibited	-1	0	1	0
Etv3	E_protein_inhibited	-1	0	1	0
Oaf	E_protein_inhibited	-1	0	1	0
Fam129b	E_protein_inhibited	-1	0	1	0
Prmt2	E_protein_inhibited	-1	0	1	0
Nceh1	E_protein_inhibited	-1	0	1	0
Tnni1	E_protein_inhibited	-1	0	1	0
Fcgr3	E_protein_inhibited	-1	0	1	0
Gpx4	E_protein_inhibited	-1	0	1	0
Bend4	E_protein_inhibited	-1	0	1	0
Mm.100481.1	E_protein_inhibited	-1	0	1	0
Coro7	E_protein_inhibited	-1	0	1	0
Cgrrf1	E_protein_inhibited	-1	0	1	0
Rit1	E_protein_inhibited	-1	0	1	0
Mm.215538.1	E_protein_inhibited	-1	0	1	0
Katnb1	E_protein_inhibited	-1	0	1	0
Chst11	E_protein_inhibited	-1	0	1	0
Dock9	E_protein_inhibited	-1	0	1	0
5133401N09Rik	E_protein_inhibited	-1	0	1	0
Mm.1232.1	E_protein_inhibited	-1	0	1	0
Acbd5	E_protein_inhibited	-1	0	1	0
Dpy30	E_protein_inhibited	-1	0	1	0
Arhgap20	E_protein_inhibited	-1	0	1	0
Mark2	E_protein_inhibited	-1	0	1	0
4930453N24Rik	E_protein_inhibited	-1	0	1	0
Atp6v1f	E_protein_inhibited	-1	0	1	0
Tyrobp	E_protein_inhibited	-1	0	1	0
Uqcrq	E_protein_inhibited	-1	0	1	0
Oas1c	E_protein_inhibited	-1	0	1	0
Ahr	E_protein_inhibited	-1	0	1	0
Fstl1	E_protein_inhibited	-1	0	1	0
Gatsl2	E_protein_inhibited	-1	0	1	0
Ccdc142 /// Mrpl53	E_protein_inhibited	-1	0	1	0
Pgd	E_protein_inhibited	-1	0	1	0
LOC100504504	E_protein_inhibited	-1	0	1	0
Dclre1a	E_protein_inhibited	-1	0	1	0
Klf2	E_protein_inhibited	-1	0	1	0
Gng2	E_protein_inhibited	-1	0	1	0
Fam20a	E_protein_inhibited	-1	0	1	0
Hmga2	E_protein_inhibited	-1	0	1	0
Lef1	E_protein_inhibited	-1	0	1	0
Mm.131417.1	E_protein_inhibited	-1	0	1	0
Tuba8	E_protein_inhibited	-1	0	1	0
Ms4a6b	E_protein_inhibited	-1	0	1	0
Rcn3	E_protein_inhibited	-1	0	1	0
Apob48r	E_protein_inhibited	-1	0	1	0
Gpr83	E_protein_inhibited	-1	0	1	0
Iqgap1	E_protein_inhibited	0	-1	1	0
Sec61a1	E_protein_inhibited	0	-1	1	0
Gm12070	E_protein_inhibited	0	-1	1	0
Actn4	E_protein_inhibited	0	-1	1	0
Arpc2	E_protein_inhibited	0	-1	1	0
Sept7	E_protein_inhibited	0	-1	1	0
Gapdh	E_protein_inhibited	0	-1	1	0
Ube2s	E_protein_inhibited	0	-1	1	0
Slbp	E_protein_inhibited	0	-1	1	0
Actr2	E_protein_inhibited	0	-1	1	0
Rasa3	E_protein_inhibited	0	-1	1	0
Tuba1a	E_protein_inhibited	0	-1	1	0
Rassf5	E_protein_inhibited	0	-1	1	0
Lrrfip1	E_protein_inhibited	0	-1	1	0
Serf2	E_protein_inhibited	0	-1	1	0
Hcls1	E_protein_inhibited	0	-1	1	0
Herc1	E_protein_inhibited	0	-1	1	0
Adipor1	E_protein_inhibited	0	-1	1	0
Tacc3	E_protein_inhibited	0	-1	1	0
Vps26b	E_protein_inhibited	0	-1	1	0
Csnk2b	E_protein_inhibited	0	-1	1	0
Nrm	E_protein_inhibited	0	-1	1	0
Txnrd1	E_protein_inhibited	0	-1	1	0
Tm9sf1	E_protein_inhibited	0	-1	1	0
Nedd9	E_protein_inhibited	0	-1	1	0
Smc2	E_protein_inhibited	0	-1	1	0
Dok2	E_protein_inhibited	0	-1	1	0
Ilk	E_protein_inhibited	0	-1	1	0
Atp6ap1	E_protein_inhibited	0	-1	1	0
Ptprcap	E_protein_inhibited	0	-1	1	0
Tmed9	E_protein_inhibited	0	-1	1	0
Wipf1	E_protein_inhibited	0	-1	1	0
Mast3	E_protein_inhibited	0	-1	1	0
Madd	E_protein_inhibited	0	-1	1	0
Kif11	E_protein_inhibited	0	-1	1	0
Wbp2	E_protein_inhibited	0	-1	1	0
Dock2	E_protein_inhibited	0	-1	1	0
Myh9	E_protein_inhibited	0	-1	1	0
Gstp1	E_protein_inhibited	0	-1	1	0
Tmem50a	E_protein_inhibited	0	-1	1	0
Sri	E_protein_inhibited	0	-1	1	0
Arhgap1	E_protein_inhibited	0	-1	1	0
Nt5c3l	E_protein_inhibited	0	-1	1	0
Ormdl1	E_protein_inhibited	0	-1	1	0
Mbp	E_protein_inhibited	0	-1	1	0
Atp2a3	E_protein_inhibited	0	-1	1	0
Gpcpd1	E_protein_inhibited	0	-1	1	0
Usp25	E_protein_inhibited	0	-1	1	0
Slmo2	E_protein_inhibited	0	-1	1	0
Ywhaz	E_protein_inhibited	0	-1	1	0
Rnpep	E_protein_inhibited	0	-1	1	0
Ncaph	E_protein_inhibited	0	-1	1	0
Nme2	E_protein_inhibited	0	-1	1	0
Tmbim6	E_protein_inhibited	0	-1	1	0
Agfg2	E_protein_inhibited	0	-1	1	0
Rer1	E_protein_inhibited	0	-1	1	0
Top2a	E_protein_inhibited	0	-1	1	0
Cdc42	E_protein_inhibited	0	-1	1	0
Srpr	E_protein_inhibited	0	-1	1	0
Nsf	E_protein_inhibited	0	-1	1	0
Stat6	E_protein_inhibited	0	-1	1	0
Brwd1	E_protein_inhibited	0	-1	1	0
Psd4	E_protein_inhibited	0	-1	1	0
Mthfd2	E_protein_inhibited	0	-1	1	0
Mical1	E_protein_inhibited	0	-1	1	0
Map2k3	E_protein_inhibited	0	-1	1	0
Dusp11	E_protein_inhibited	0	-1	1	0
Pacsin2	E_protein_inhibited	0	-1	1	0
Clcn4-2	E_protein_inhibited	0	-1	1	0
Hmha1	E_protein_inhibited	0	-1	1	0
2810474O19Rik	E_protein_inhibited	0	-1	1	0
Fryl	E_protein_inhibited	0	-1	1	0
Rnf6	E_protein_inhibited	0	-1	1	0
Brd9	E_protein_inhibited	0	-1	1	0
Gnpda1	E_protein_inhibited	0	-1	1	0
Rela	E_protein_inhibited	0	-1	1	0
Dlgap5	E_protein_inhibited	0	-1	1	0
Smc6	E_protein_inhibited	0	-1	1	0
Leprotl1	E_protein_inhibited	0	-1	1	0
Ctsb	E_protein_inhibited	0	-1	1	0
Jak1	E_protein_inhibited	0	-1	1	0
Ptpn2	E_protein_inhibited	0	-1	1	0
Ccna2	E_protein_inhibited	0	-1	1	0
Elmo2	E_protein_inhibited	0	-1	1	0
Cstf2t	E_protein_inhibited	0	-1	1	0
H1f0	E_protein_inhibited	0	-1	1	0
Iqgap2	E_protein_inhibited	0	-1	1	0
Mif4gd	E_protein_inhibited	0	-1	1	0
Ncapg2	E_protein_inhibited	0	-1	1	0
Inpp5d	E_protein_inhibited	0	-1	1	0
Pgk1	E_protein_inhibited	0	-1	1	0
Hspa5	E_protein_inhibited	0	-1	1	0
Ebp	E_protein_inhibited	0	-1	1	0
Sh3kbp1	E_protein_inhibited	0	-1	1	0
Tex2	E_protein_inhibited	0	-1	1	0
Arhgap4	E_protein_inhibited	0	-1	1	0
Fuca1	E_protein_inhibited	0	-1	1	0
Crot	E_protein_inhibited	0	-1	1	0
Fli1	E_protein_inhibited	0	-1	1	0
Extl3	E_protein_inhibited	0	-1	1	0
Vps28	E_protein_inhibited	0	-1	1	0
Pi4ka	E_protein_inhibited	0	-1	1	0
Snx2	E_protein_inhibited	0	-1	1	0
Sp2	E_protein_inhibited	0	-1	1	0
A730098P11Rik	E_protein_inhibited	0	-1	1	0
Stat2	E_protein_inhibited	0	-1	1	0
Rassf1	E_protein_inhibited	0	-1	1	0
Cab39l	E_protein_inhibited	0	-1	1	0
Ppib	E_protein_inhibited	0	-1	1	0
Gm2a	E_protein_inhibited	0	-1	1	0
Sept1	E_protein_inhibited	0	-1	1	0
Prkd3	E_protein_inhibited	0	-1	1	0
Dbnl	E_protein_inhibited	0	-1	1	0
Psen1	E_protein_inhibited	0	-1	1	0
Prc1	E_protein_inhibited	0	-1	1	0
Cab39	E_protein_inhibited	0	-1	1	0
Spsb3	E_protein_inhibited	0	-1	1	0
Hiat1	E_protein_inhibited	0	-1	1	0
Zc3hav1	E_protein_inhibited	0	-1	1	0
Acap3	E_protein_inhibited	0	-1	1	0
Lamc1	E_protein_inhibited	0	-1	1	0
Mfap3	E_protein_inhibited	0	-1	1	0
Dbi	E_protein_inhibited	0	-1	1	0
Chn2	E_protein_inhibited	0	-1	1	0
Sptlc1	E_protein_inhibited	0	-1	1	0
Tubg1	E_protein_inhibited	0	-1	1	0
Prelid1	E_protein_inhibited	0	-1	1	0
Foxm1	E_protein_inhibited	0	-1	1	0
Depdc1a	E_protein_inhibited	0	-1	1	0
Pdlim1	E_protein_inhibited	0	-1	1	0
Pop5	E_protein_inhibited	0	-1	1	0
Akna	E_protein_inhibited	0	-1	1	0
Zyx	E_protein_inhibited	0	-1	1	0
Chmp2a	E_protein_inhibited	0	-1	1	0
Epb4.1l2	E_protein_inhibited	0	-1	1	0
Birc5	E_protein_inhibited	0	-1	1	0
E2f8	E_protein_inhibited	0	-1	1	0
Zdhhc20	E_protein_inhibited	0	-1	1	0
Glb1	E_protein_inhibited	0	-1	1	0
Fbxo5	E_protein_inhibited	0	-1	1	0
D1Ertd622e	E_protein_inhibited	0	-1	1	0
Smad3	E_protein_inhibited	0	-1	1	0
Tmem192	E_protein_inhibited	0	-1	1	0
Pdpk1	E_protein_inhibited	0	-1	1	0
C330027C09Rik	E_protein_inhibited	0	-1	1	0
Snx12	E_protein_inhibited	0	-1	1	0
Tgoln1	E_protein_inhibited	0	-1	1	0
Ldha	E_protein_inhibited	0	-1	1	0
H2afx	E_protein_inhibited	0	-1	1	0
Colec12	E_protein_inhibited	0	-1	1	0
Tet2	E_protein_inhibited	0	-1	1	0
Nkg7	E_protein_inhibited	0	-1	1	0
Pole4	E_protein_inhibited	0	-1	1	0
Ablim1	E_protein_inhibited	0	-1	1	0
Arhgef1	E_protein_inhibited	0	-1	1	0
Nusap1	E_protein_inhibited	0	-1	1	0
Tusc3	E_protein_inhibited	0	-1	1	0
Spc25	E_protein_inhibited	0	-1	1	0
Lphn1	E_protein_inhibited	0	-1	1	0
Lrch3	E_protein_inhibited	0	-1	1	0
Ctsd	E_protein_inhibited	0	-1	1	0
Kpna2	E_protein_inhibited	0	-1	1	0
AI504432	E_protein_inhibited	0	-1	1	0
Rnf2	E_protein_inhibited	0	-1	1	0
Mdm2	E_protein_inhibited	0	-1	1	0
Chmp5	E_protein_inhibited	0	-1	1	0
Lonp2	E_protein_inhibited	0	-1	1	0
Spcs3	E_protein_inhibited	0	-1	1	0
Evi2a	E_protein_inhibited	0	-1	1	0
Os9	E_protein_inhibited	0	-1	1	0
Fbln1	E_protein_inhibited	0	-1	1	0
Edf1	E_protein_inhibited	0	-1	1	0
Sepw1	E_protein_inhibited	0	-1	1	0
Fam105a	E_protein_inhibited	0	-1	1	0
Klk8	E_protein_inhibited	0	-1	1	0
Kctd9	E_protein_inhibited	0	-1	1	0
Tceb3	E_protein_inhibited	0	-1	1	0
Sh3glb1	E_protein_inhibited	0	-1	1	0
Stx2	E_protein_inhibited	0	-1	1	0
Alkbh4	E_protein_inhibited	0	-1	1	0
Lcp2	E_protein_inhibited	0	-1	1	0
Enpp4	E_protein_inhibited	0	-1	1	0
Tmem30a	E_protein_inhibited	0	-1	1	0
Tor1aip1	E_protein_inhibited	0	-1	1	0
Ube2c	E_protein_inhibited	0	-1	1	0
Ehbp1l1	E_protein_inhibited	0	-1	1	0
Nampt	E_protein_inhibited	0	-1	1	0
Fxyd5	E_protein_inhibited	0	-1	1	0
Rusc1	E_protein_inhibited	0	-1	1	0
Sec11c	E_protein_inhibited	0	-1	1	0
Fbxo33	E_protein_inhibited	0	-1	1	0
Itm2b	E_protein_inhibited	0	-1	1	0
Acp5	E_protein_inhibited	0	-1	1	0
Fam118b	E_protein_inhibited	0	-1	1	0
Hexb	E_protein_inhibited	0	-1	1	0
M6pr	E_protein_inhibited	0	-1	1	0
D230037D09Rik	E_protein_inhibited	0	-1	1	0
Ndc80	E_protein_inhibited	0	-1	1	0
Ndfip2	E_protein_inhibited	0	-1	1	0
Slc4a2	E_protein_inhibited	0	-1	1	0
Dennd5a	E_protein_inhibited	0	-1	1	0
Racgap1	E_protein_inhibited	0	-1	1	0
Aip	E_protein_inhibited	0	-1	1	0
Ptk2b	E_protein_inhibited	0	-1	1	0
Wdr26	E_protein_inhibited	0	-1	1	0
Cenpl	E_protein_inhibited	0	-1	1	0
Orai2	E_protein_inhibited	0	-1	1	0
1600014C10Rik	E_protein_inhibited	0	-1	1	0
Junb	E_protein_inhibited	0	-1	1	0
[truncated: 561 more rows]

## Sheet: Erg
gene	class	Zhou_et_al_GSE165835_LOF_DN1_scRNAseq
Ctla2a	Erg_activated	1
Mpo	Erg_activated	1
Cd52	Erg_activated	1
Ctsg	Erg_activated	1
Prss2	Erg_activated	1
Myl10	Erg_activated	1
Serpinb1a	Erg_activated	1
Ptpn18	Erg_activated	1
Gmfg	Erg_activated	1
Ptp4a3	Erg_activated	1
Dntt	Erg_activated	1
Cd48	Erg_activated	1
Tmem176b	Erg_activated	1
Tespa1	Erg_activated	1
Fam69b	Erg_activated	1
Ifitm2	Erg_activated	1
Ccr2	Erg_activated	1
Sox4	Erg_activated	1
Crip1	Erg_activated	1
Car2	Erg_activated	1
Lmo2	Erg_activated	1
Cd7	Erg_activated	1
B2m	Erg_activated	1
Srgn	Erg_activated	1
Gimap1	Erg_activated	1
Cd81	Erg_activated	1
Mef2c	Erg_activated	1
Ms4a3	Erg_activated	1
Slco3a1	Erg_activated	1
Cd93	Erg_activated	1
Itm2b	Erg_activated	1
Ypel3	Erg_activated	1
Klk8	Erg_activated	1
Tmem121	Erg_activated	1
Jak1	Erg_activated	1
Trbc1	Erg_activated	1
H2-K1	Erg_activated	1
Shisa5	Erg_activated	1
Nkg7	Erg_activated	1
Egfl7	Erg_activated	1
Malat1	Erg_activated	1
Tmem176a	Erg_activated	1
Adgrg3	Erg_activated	1
Tspan13	Erg_activated	1
Lyz2	Erg_activated	1
Ugcg	Erg_activated	1
Ltb	Erg_activated	1
Rgs1	Erg_activated	1
Vamp5	Erg_activated	1
Fxyd5	Erg_activated	1
Bin2	Erg_activated	1
Evl	Erg_activated	1
Rps24	Erg_activated	1
Dusp2	Erg_activated	1
Rnf130	Erg_activated	1
Cst7	Erg_activated	1
Aldh2	Erg_activated	1
Serpinb6b	Erg_activated	1
Cd37	Erg_activated	1
Ifi203	Erg_activated	1
Mfng	Erg_activated	1
Tbxa2r	Erg_activated	1
Cxxc5	Erg_activated	1
Tap2	Erg_activated	1
Tspan32	Erg_activated	1
Pnrc1	Erg_activated	1
Dtnbp1	Erg_activated	1
Tmsb4x	Erg_activated	1
Rpl18a	Erg_activated	1
Pnp	Erg_activated	1
Pglyrp2	Erg_activated	1
Ubac2	Erg_activated	1
Txnip	Erg_activated	1
Il16	Erg_activated	1
Mcpt8	Erg_activated	1
Ptprcap	Erg_activated	1
Cox7a2l	Erg_activated	1
Ogt	Erg_activated	1
Npc2	Erg_activated	1
Unc93b1	Erg_activated	1
Bnip3l	Erg_activated	1
Cd160	Erg_activated	1
Rasgrp2	Erg_activated	1
Gm5111	Erg_activated	1
Pik3ip1	Erg_activated	1
Sirt3	Erg_activated	1
Smap2	Erg_activated	1
Klhl24	Erg_activated	1
Rgs2	Erg_activated	1
Btg1	Erg_activated	1
Rps7	Erg_activated	1
Pla2g16	Erg_activated	1
Snap47	Erg_activated	1
Tbc1d10c	Erg_activated	1
Hcst	Erg_activated	1
Selenop	Erg_activated	1
Gpr171	Erg_activated	1
Prdx5	Erg_activated	1
Pou2f2	Erg_activated	1
Ifngr1	Erg_activated	1
Hp1bp3	Erg_activated	1
Gm2a	Erg_activated	1
Sp110	Erg_activated	1
Tpd52	Erg_activated	1
Lims1	Erg_activated	1
Rpl32	Erg_activated	1
Man2b1	Erg_activated	1
Smim14	Erg_activated	1
Mta3	Erg_activated	1
Rps19	Erg_activated	1
Rpl28	Erg_activated	1
Bpifc	Erg_activated	1
Itgal	Erg_activated	1
H2-Ob	Erg_activated	1
Eef1a1	Erg_activated	1
Trf	Erg_activated	1
Ppp1r18	Erg_activated	1
Rpl39	Erg_activated	1
Id2	Erg_activated	1
Sept1	Erg_activated	1
Mxd4	Erg_activated	1
Rps4x	Erg_activated	1
Rps3	Erg_activated	1
Lax1	Erg_activated	1
Tpm4	Erg_activated	1
Aig1	Erg_activated	1
Itga2b	Erg_activated	1
Ramp1	Erg_activated	1
Rps15a	Erg_activated	1
Rpl9	Erg_activated	1
Rps29	Erg_activated	1
Nucb1	Erg_activated	1
Tpt1	Erg_activated	1
Deptor	Erg_activated	1
Arhgap45	Erg_activated	1
Lmo1	Erg_activated	1
Rps3a1	Erg_activated	1
Fchsd2	Erg_activated	1
Rpl23	Erg_activated	1
Bcl9l	Erg_activated	1
Klhl6	Erg_activated	1
Rpl17	Erg_activated	1
Pitpnc1	Erg_activated	1
Bin1	Erg_activated	1
Trat1	Erg_activated	1
Lcn4	Erg_activated	1
Stard10	Erg_activated	1
Rps28	Erg_activated	1
Ccl3	Erg_activated	1
Rps27	Erg_activated	1
Ddrgk1	Erg_activated	1
Rps9	Erg_activated	1
Osbpl1a	Erg_activated	1
Mbnl1	Erg_activated	1
Tox	Erg_activated	1
Ankrd12	Erg_activated	1
Mdh1	Erg_activated	1
Pigx	Erg_activated	1
Lat2	Erg_activated	1
Rab37	Erg_activated	1
Agpat2	Erg_activated	1
Tmem50a	Erg_activated	1
Rps14	Erg_activated	1
Mospd3	Erg_activated	1
Rpl34	Erg_activated	1
Pstpip1	Erg_activated	1
Otos	Erg_activated	1
Sh2d5	Erg_activated	1
Rpl36a	Erg_activated	1
Rps11	Erg_activated	1
Mob2	Erg_activated	1
Pag1	Erg_activated	1
Numa1	Erg_activated	1
Gimap9	Erg_activated	1
Unc119	Erg_activated	1
Capza2	Erg_inhibited	-1
Cdca3	Erg_inhibited	-1
Fam104a	Erg_inhibited	-1
Eif1ad	Erg_inhibited	-1
Ppm1g	Erg_inhibited	-1
Il12rb2	Erg_inhibited	-1
Prss57	Erg_inhibited	-1
Galk1	Erg_inhibited	-1
Prpf31	Erg_inhibited	-1
Eif2s1	Erg_inhibited	-1
Tubb5	Erg_inhibited	-1
Exosc8	Erg_inhibited	-1
Add3	Erg_inhibited	-1
Ezh2	Erg_inhibited	-1
Ndufb9	Erg_inhibited	-1
Gtpbp4	Erg_inhibited	-1
Tmed3	Erg_inhibited	-1
Fkbp4	Erg_inhibited	-1
Cdca8	Erg_inhibited	-1
Atp5g3	Erg_inhibited	-1
Snx3	Erg_inhibited	-1
Mrps7	Erg_inhibited	-1
Alyref	Erg_inhibited	-1
Dnaja1	Erg_inhibited	-1
Mrpl28	Erg_inhibited	-1
Polr2f	Erg_inhibited	-1
Psmc2	Erg_inhibited	-1
Srp9	Erg_inhibited	-1
Syce2	Erg_inhibited	-1
Tipin	Erg_inhibited	-1
Coa3	Erg_inhibited	-1
Ywhae	Erg_inhibited	-1
Dph3	Erg_inhibited	-1
Clec10a	Erg_inhibited	-1
Haus4	Erg_inhibited	-1
Hnrnpd	Erg_inhibited	-1
Tmem14c	Erg_inhibited	-1
Umps	Erg_inhibited	-1
Phf5a	Erg_inhibited	-1
1810037I17Rik	Erg_inhibited	-1
Tk1	Erg_inhibited	-1
Arl6ip4	Erg_inhibited	-1
Rrm1	Erg_inhibited	-1
Msmo1	Erg_inhibited	-1
Anp32b	Erg_inhibited	-1
Psmb5	Erg_inhibited	-1
H2afz	Erg_inhibited	-1
U2af1	Erg_inhibited	-1
Ccnb1	Erg_inhibited	-1
Hnrnpab	Erg_inhibited	-1
Hat1	Erg_inhibited	-1
Dnajc2	Erg_inhibited	-1
Uqcr11	Erg_inhibited	-1
Ndufa12	Erg_inhibited	-1
Morf4l2	Erg_inhibited	-1
Oaf	Erg_inhibited	-1
Arhgdia	Erg_inhibited	-1
Sec61g	Erg_inhibited	-1
Eif4e	Erg_inhibited	-1
Psmd7	Erg_inhibited	-1
Ptpn1	Erg_inhibited	-1
D5Ertd605e	Erg_inhibited	-1
Pigyl	Erg_inhibited	-1
Ptbp1	Erg_inhibited	-1
Cct8	Erg_inhibited	-1
Lsm4	Erg_inhibited	-1
Rexo2	Erg_inhibited	-1
Eif5	Erg_inhibited	-1
Psmc5	Erg_inhibited	-1
Ninj1	Erg_inhibited	-1
Rbm8a	Erg_inhibited	-1
Mrpl42	Erg_inhibited	-1
Gm47283	Erg_inhibited	-1
Cisd1	Erg_inhibited	-1
Tcrg-C2	Erg_inhibited	-1
Pdlim1	Erg_inhibited	-1
Psmc3	Erg_inhibited	-1
Orc6	Erg_inhibited	-1
Eef1d	Erg_inhibited	-1
Tcp1	Erg_inhibited	-1
D8Ertd738e	Erg_inhibited	-1
Mrto4	Erg_inhibited	-1
Ssr2	Erg_inhibited	-1
Tma7	Erg_inhibited	-1
Esm1	Erg_inhibited	-1
Aldoa	Erg_inhibited	-1
Nxn	Erg_inhibited	-1
Sec11c	Erg_inhibited	-1
Nop58	Erg_inhibited	-1
Slc25a12	Erg_inhibited	-1
Kif15	Erg_inhibited	-1
Snrpa1	Erg_inhibited	-1
Scd2	Erg_inhibited	-1
Prc1	Erg_inhibited	-1
Srsf2	Erg_inhibited	-1
Igfbp4	Erg_inhibited	-1
Gsn	Erg_inhibited	-1
Mrpl54	Erg_inhibited	-1
Eif4g1	Erg_inhibited	-1
Cks1b	Erg_inhibited	-1
Mcm5	Erg_inhibited	-1
Mrpl51	Erg_inhibited	-1
Ran	Erg_inhibited	-1
Smc2	Erg_inhibited	-1
Calm3	Erg_inhibited	-1
Hnrnpdl	Erg_inhibited	-1
Slc25a5	Erg_inhibited	-1
Hspa4	Erg_inhibited	-1
Hmgcs1	Erg_inhibited	-1
Pdap1	Erg_inhibited	-1
Timm8a1	Erg_inhibited	-1
Cenpv	Erg_inhibited	-1
Tmem108	Erg_inhibited	-1
Nip7	Erg_inhibited	-1
Uqcc2	Erg_inhibited	-1
Gmnn	Erg_inhibited	-1
Ywhag	Erg_inhibited	-1
Hspa8	Erg_inhibited	-1
Rpf2	Erg_inhibited	-1
Dtymk	Erg_inhibited	-1
Hsph1	Erg_inhibited	-1
Ccna2	Erg_inhibited	-1
Pgm2	Erg_inhibited	-1
Rdx	Erg_inhibited	-1
Uqcrq	Erg_inhibited	-1
Fam96a	Erg_inhibited	-1
Hspa9	Erg_inhibited	-1
Vamp8	Erg_inhibited	-1
Ybx3	Erg_inhibited	-1
Ube2m	Erg_inhibited	-1
Chchd10	Erg_inhibited	-1
Mcm3	Erg_inhibited	-1
Mki67	Erg_inhibited	-1
Eif3a	Erg_inhibited	-1
Mrpl20	Erg_inhibited	-1
Hells	Erg_inhibited	-1
Snu13	Erg_inhibited	-1
Cebpb	Erg_inhibited	-1
Pmvk	Erg_inhibited	-1
Capzb	Erg_inhibited	-1
Ptges3	Erg_inhibited	-1
Nudc	Erg_inhibited	-1
Tmem126a	Erg_inhibited	-1
Hdgf	Erg_inhibited	-1
Cks2	Erg_inhibited	-1
Odc1	Erg_inhibited	-1
Fcgr2b	Erg_inhibited	-1
S100a10	Erg_inhibited	-1
Eif5a	Erg_inhibited	-1
Birc5	Erg_inhibited	-1
Timm13	Erg_inhibited	-1
Ndufb8	Erg_inhibited	-1
Mrpl18	Erg_inhibited	-1
Cct7	Erg_inhibited	-1
Slc25a4	Erg_inhibited	-1
Higd1a	Erg_inhibited	-1
Rbm17	Erg_inhibited	-1
Tuba1a	Erg_inhibited	-1
Stip1	Erg_inhibited	-1
Tmem97	Erg_inhibited	-1
Calm1	Erg_inhibited	-1
Sae1	Erg_inhibited	-1
Tfrc	Erg_inhibited	-1
Pa2g4	Erg_inhibited	-1
Cct3	Erg_inhibited	-1
Anxa6	Erg_inhibited	-1
Abracl	Erg_inhibited	-1
Tmem131	Erg_inhibited	-1
Gpx1	Erg_inhibited	-1
Snrpd1	Erg_inhibited	-1
Atp5g1	Erg_inhibited	-1
Dynll1	Erg_inhibited	-1
Mpc1	Erg_inhibited	-1
Dut	Erg_inhibited	-1
Sub1	Erg_inhibited	-1
Il2ra	Erg_inhibited	-1
Ssbp3	Erg_inhibited	-1
Tcf25	Erg_inhibited	-1
Hmgb1	Erg_inhibited	-1
Pgam1	Erg_inhibited	-1
Lyar	Erg_inhibited	-1
Nrarp	Erg_inhibited	-1
Cacybp	Erg_inhibited	-1
Hmgb3	Erg_inhibited	-1
Ldha	Erg_inhibited	-1
Smim5	Erg_inhibited	-1
Mt1	Erg_inhibited	-1
Hdlbp	Erg_inhibited	-1
Lta4h	Erg_inhibited	-1
Tagln2	Erg_inhibited	-1
S100a6	Erg_inhibited	-1
Metap2	Erg_inhibited	-1
Ybx1	Erg_inhibited	-1
Ncl	Erg_inhibited	-1
Hspe1	Erg_inhibited	-1
Dek	Erg_inhibited	-1
Casp3	Erg_inhibited	-1
Ube2s	Erg_inhibited	-1
Uck2	Erg_inhibited	-1
Nolc1	Erg_inhibited	-1
Ddx39	Erg_inhibited	-1
Pgrmc1	Erg_inhibited	-1
Tspan2	Erg_inhibited	-1
Lrrc59	Erg_inhibited	-1
Trdc	Erg_inhibited	-1
Cdv3	Erg_inhibited	-1
Tomm5	Erg_inhibited	-1
Cdkn1a	Erg_inhibited	-1
Rbms1	Erg_inhibited	-1
Nasp	Erg_inhibited	-1
Idi1	Erg_inhibited	-1
Socs2	Erg_inhibited	-1
Nme1	Erg_inhibited	-1
Nhp2	Erg_inhibited	-1
Thy1	Erg_inhibited	-1
Ranbp1	Erg_inhibited	-1
2010111I01Rik	Erg_inhibited	-1
Top2a	Erg_inhibited	-1
Ptms	Erg_inhibited	-1
Mrpl12	Erg_inhibited	-1
Gclm	Erg_inhibited	-1
Ccl9	Erg_inhibited	-1
Rrm2	Erg_inhibited	-1
Id1	Erg_inhibited	-1
Hspd1	Erg_inhibited	-1
Srm	Erg_inhibited	-1
Tpi1	Erg_inhibited	-1
Ccnd3	Erg_inhibited	-1
Hsp90aa1	Erg_inhibited	-1
Actg1	Erg_inhibited	-1
Klf4	Erg_inhibited	-1
Tuba1b	Erg_inhibited	-1
Nt5dc2	Erg_inhibited	-1
Pclaf	Erg_inhibited	-1
Pfkp	Erg_inhibited	-1
Rangrf	Erg_inhibited	-1
Grhpr	Erg_inhibited	-1
Ptgr1	Erg_inhibited	-1
Iqgap2	Erg_inhibited	-1
Dbi	Erg_inhibited	-1
1500009L16Rik	Erg_inhibited	-1
Samhd1	Erg_inhibited	-1
Mrpl52	Erg_inhibited	-1
Cycs	Erg_inhibited	-1
Tubb4b	Erg_inhibited	-1
Fut8	Erg_inhibited	-1
Aldh1b1	Erg_inhibited	-1
Ass1	Erg_inhibited	-1
Bst2	Erg_inhibited	-1
Fdps	Erg_inhibited	-1
Cpne2	Erg_inhibited	-1
Akr1c13	Erg_inhibited	-1
Nrgn	Erg_inhibited	-1
Bloc1s2	Erg_inhibited	-1
Anp32e	Erg_inhibited	-1
Ifitm1	Erg_inhibited	-1
Uchl1	Erg_inhibited	-1
Khdc1a	Erg_inhibited	-1
Timp2	Erg_inhibited	-1
Fabp5	Erg_inhibited	-1
Basp1	Erg_inhibited	-1
Vim	Erg_inhibited	-1
S100a4	Erg_inhibited	-1
Tubb3	Erg_inhibited	-1
Hbb-bt	Erg_inhibited	-1
Anxa2	Erg_inhibited	-1
Gzmb	Erg_inhibited	-1
Lgals1	Erg_inhibited	-1

## Sheet: GATA3
gene	class	Zhou_et_al_GSE165835_LOF_DN1_scRNAseq	Scripture-Adams_et_al_GSE59215_LOF_DN2_bulkRNAseq_curated	deg_occurrence	Hiroyuki_et_al_GSE159960_DN3_GATA3_DSG_FA_common_peak_number
Zfpm1	Gata3_activated	1	1	2	6
Bcl11b	Gata3_activated	1	1	2	4
Akap13	Gata3_activated	1	0	1	11
Fhl2	Gata3_activated	1	0	1	10
Pou2f1	Gata3_activated	0	1	1	10
Ets1	Gata3_activated	0	1	1	9
Myb	Gata3_activated	0	1	1	9
Jak1	Gata3_activated	1	0	1	8
Ikzf2	Gata3_activated	1	0	1	7
Fyb	Gata3_activated	1	0	1	7
Hmga2	Gata3_activated	0	1	1	7
Basp1	Gata3_activated	1	0	1	6
Hmbox1	Gata3_activated	0	1	1	6
Tcf7	Gata3_activated	0	1	1	6
Prkca	Gata3_activated	1	0	1	5
Dtnbp1	Gata3_activated	1	0	1	5
Rbpms	Gata3_activated	1	0	1	4
Aff3	Gata3_activated	0	1	1	4
Tuba8	Gata3_activated	1	0	1	3
Scin	Gata3_activated	1	0	1	3
Tespa1	Gata3_activated	1	0	1	3
Abhd8	Gata3_activated	1	0	1	3
Ivns1abp	Gata3_activated	1	0	1	3
Acadl	Gata3_activated	1	0	1	3
Stat5a	Gata3_activated	0	1	1	3
Lpcat2	Gata3_activated	1	0	1	2
Smo	Gata3_activated	1	0	1	2
Adgrg1	Gata3_activated	1	0	1	2
Ell2	Gata3_activated	0	1	1	2
Zfp637	Gata3_activated	0	1	1	2
Cpa3	Gata3_activated	1	0	1	1
Akr1c12	Gata3_activated	1	0	1	1
Akr1c13	Gata3_activated	1	0	1	1
Cd63	Gata3_activated	1	0	1	1
Bpifc	Gata3_activated	1	0	1	1
Fgf3	Gata3_activated	1	0	1	1
Spns2	Gata3_activated	1	0	1	1
Lgals9	Gata3_activated	1	0	1	1
Sell	Gata3_activated	1	0	1	1
Ptprf	Gata3_activated	1	0	1	0
Deptor	Gata3_activated	1	0	1	0
Trf	Gata3_activated	1	0	1	0
4930519L02Rik	Gata3_activated	1	0	1	0
Fcer1g	Gata3_activated	1	0	1	0
Ctla2a	Gata3_activated	1	0	1	0
Mpo	Gata3_activated	1	0	1	0
Anks1	Gata3_activated	0	1	1	0
Atm	Gata3_activated	0	1	1	0
Zfp560	Gata3_activated	0	1	1	0
Mphosph8	Gata3_activated	0	1	1	0
Calcoco1	Gata3_activated	0	1	1	0
Snapc4	Gata3_activated	0	1	1	0
Dtx1	Gata3_inhibited	-1	-1	2	1
Bcl11a	Gata3_inhibited	-1	-1	2	1
Gfra1	Gata3_inhibited	-1	0	1	13
Emp1	Gata3_inhibited	-1	0	1	9
Slc35d3	Gata3_inhibited	-1	0	1	8
Mki67	Gata3_inhibited	-1	0	1	7
Ccnd2	Gata3_inhibited	-1	0	1	6
Emb	Gata3_inhibited	-1	0	1	6
Notch1	Gata3_inhibited	-1	0	1	5
Mef2c	Gata3_inhibited	-1	0	1	5
Ube2e2	Gata3_inhibited	-1	0	1	5
Lgmn	Gata3_inhibited	-1	0	1	5
Kif23	Gata3_inhibited	-1	0	1	4
Afdn	Gata3_inhibited	-1	0	1	4
Nek6	Gata3_inhibited	-1	0	1	4
Frmd4b	Gata3_inhibited	-1	0	1	4
Ncor1	Gata3_inhibited	0	-1	1	4
Irf8	Gata3_inhibited	0	-1	1	4
Egfl7	Gata3_inhibited	-1	0	1	3
Cd2ap	Gata3_inhibited	-1	0	1	3
Klf4	Gata3_inhibited	-1	0	1	3
Gsn	Gata3_inhibited	-1	0	1	3
Ifitm1	Gata3_inhibited	-1	0	1	2
Anxa6	Gata3_inhibited	-1	0	1	2
Ifitm3	Gata3_inhibited	-1	0	1	2
Stk10	Gata3_inhibited	-1	0	1	2
Fam26f	Gata3_inhibited	-1	0	1	2
Khdc1a	Gata3_inhibited	-1	0	1	2
Fam129b	Gata3_inhibited	-1	0	1	2
Ly6a	Gata3_inhibited	-1	0	1	2
Bst1	Gata3_inhibited	-1	0	1	2
Mdm4	Gata3_inhibited	0	-1	1	2
Ppard	Gata3_inhibited	0	-1	1	2
Bcl3	Gata3_inhibited	0	-1	1	2
Mtf1	Gata3_inhibited	0	-1	1	2
Evl	Gata3_inhibited	-1	0	1	1
Lmo1	Gata3_inhibited	-1	0	1	1
Anxa1	Gata3_inhibited	-1	0	1	1
Chit1	Gata3_inhibited	-1	0	1	1
Itgb2	Gata3_inhibited	-1	0	1	1
Igf2bp3	Gata3_inhibited	-1	0	1	1
March1	Gata3_inhibited	-1	0	1	1
S100a4	Gata3_inhibited	-1	0	1	1
Ctss	Gata3_inhibited	-1	0	1	1
Cox6a2	Gata3_inhibited	-1	0	1	1
Myof	Gata3_inhibited	-1	0	1	1
Hopx	Gata3_inhibited	-1	0	1	1
Phf20	Gata3_inhibited	0	-1	1	1
Cbx8	Gata3_inhibited	0	-1	1	1
Brpf3	Gata3_inhibited	0	-1	1	1
Zfp46	Gata3_inhibited	0	-1	1	1
Mtpn	Gata3_inhibited	-1	0	1	0
Bex3	Gata3_inhibited	-1	0	1	0
Top2a	Gata3_inhibited	-1	0	1	0
Ociad2	Gata3_inhibited	-1	0	1	0
Lsp1	Gata3_inhibited	-1	0	1	0
Hoxa7	Gata3_inhibited	-1	0	1	0
Ass1	Gata3_inhibited	-1	0	1	0
5031439G07Rik	Gata3_inhibited	-1	0	1	0
Xlr4a	Gata3_inhibited	-1	0	1	0
Fads3	Gata3_inhibited	-1	0	1	0
Ighm	Gata3_inhibited	-1	0	1	0
Eno3	Gata3_inhibited	-1	0	1	0
Hoxa9	Gata3_inhibited	-1	0	1	0
Scpep1	Gata3_inhibited	-1	0	1	0
Cc2d2a	Gata3_inhibited	-1	0	1	0
Flt3	Gata3_inhibited	-1	0	1	0
Tnni2	Gata3_inhibited	-1	0	1	0
Sfpi1	Gata3_inhibited	0	-1	1	0
Spib	Gata3_inhibited	0	-1	1	0
Taf13	Gata3_inhibited	0	-1	1	0
Phf12	Gata3_inhibited	0	-1	1	0
Pcgf6	Gata3_inhibited	0	-1	1	0
Mlx	Gata3_inhibited	0	-1	1	0
Sap30bp	Gata3_inhibited	0	-1	1	0
Zfp26	Gata3_inhibited	0	-1	1	0
Cic	Gata3_inhibited	0	-1	1	0
Zfp426	Gata3_inhibited	0	-1	1	0
Spi1	Gata3_inhibited	0	-1	1	0

## Sheet: Ikaros
gene	class	Arenzana_et_al_GSE67572_ETP_WT_vs_Ikzf1F4KO	Arenzana_et_al_GSE67572_DN2_WT_vs_Ikzf1F4KO	Arenzana_et_al_GSE67572_DN3_WT_vs_Ikzf1F4KO	Arenzana_et_al_GSE67572_A2_cluster	Arenzana_et_al_GSE67572_A3_cluster	Arenzana_et_al_GSE67572_A5_cluster	Arenzana_et_al_GSE67572_A6_cluster	Arenzana_et_al_GSE67572_A7_cluster	Arenzana_et_al_GSE67572_A8_cluster	deg_occurrence	Oravecz_et_al_GSE61149_DN3_peak_number
Socs2	Ikaros_activated	0	0	0	1	0	0	0	0	0	1	4
Myh10	Ikaros_activated	0	0	0	1	0	0	0	0	0	1	2
Fkbp9	Ikaros_activated	0	0	0	0	0	0	0	1	0	1	1
1500009L16Rik	Ikaros_activated	0	0	0	1	0	0	0	0	0	1	6
Med12l	Ikaros_activated	0	0	0	1	0	0	0	0	0	1	4
Fndc3b	Ikaros_activated	0	0	0	0	0	0	0	1	0	1	3
Rhoq	Ikaros_activated	0	0	0	1	0	0	0	0	0	1	1
Rassf4	Ikaros_activated	0	0	0	0	0	0	0	1	0	1	0
Ly86	Ikaros_activated	0	0	0	0	0	0	0	1	0	1	30
Nck2	Ikaros_activated	0	0	0	1	0	0	0	0	0	1	24
Runx3	Ikaros_activated	0	0	1	0	0	0	0	0	0	1	22
Socs1	Ikaros_activated	0	0	0	1	0	0	0	0	0	1	21
Itpr2	Ikaros_activated	0	0	0	1	0	0	0	0	0	1	21
Lef1	Ikaros_activated	0	1	0	0	0	0	0	0	0	1	19
Irf8	Ikaros_activated	0	0	0	0	0	0	0	1	0	1	19
Bcl2	Ikaros_activated	0	0	1	0	0	0	0	0	0	1	17
Rras2	Ikaros_activated	0	0	0	1	0	0	0	0	0	1	17
Bcl2l14	Ikaros_activated	0	0	0	1	0	0	0	0	0	1	16
Lif	Ikaros_activated	0	0	0	1	0	0	0	0	0	1	15
Bhlhe40	Ikaros_activated	0	0	0	1	0	0	0	0	0	1	15
Id3	Ikaros_activated	1	0	0	0	0	0	0	0	0	1	13
Prkca	Ikaros_activated	0	0	0	1	0	0	0	0	0	1	13
Fnip2	Ikaros_activated	0	0	0	0	0	0	0	1	0	1	13
Tnfsf11	Ikaros_activated	0	0	0	1	0	0	0	0	0	1	11
Trp53i11	Ikaros_activated	0	0	0	1	0	0	0	0	0	1	11
Sorl1	Ikaros_activated	0	0	0	0	0	0	0	1	0	1	11
B4galt1	Ikaros_activated	0	0	0	0	0	0	0	1	0	1	11
Ccr4	Ikaros_activated	0	0	0	1	0	0	0	0	0	1	10
Ccr7	Ikaros_activated	0	0	0	1	0	0	0	0	0	1	10
Ssbp3	Ikaros_activated	0	0	0	1	0	0	0	0	0	1	10
Ephb2	Ikaros_activated	0	0	0	1	0	0	0	0	0	1	10
Ifngr2	Ikaros_activated	0	0	0	0	0	0	0	1	0	1	10
Rasgrp1	Ikaros_activated	0	0	0	1	0	0	0	0	0	1	9
Cdkn1a	Ikaros_activated	0	0	0	1	0	0	0	0	0	1	9
Chdh	Ikaros_activated	0	0	0	1	0	0	0	0	0	1	8
Nsg2	Ikaros_activated	0	0	0	1	0	0	0	0	0	1	8
Icosl	Ikaros_activated	0	0	0	1	0	0	0	0	0	1	8
Pik3r6	Ikaros_activated	0	0	0	0	0	0	0	1	0	1	8
Emid1	Ikaros_activated	0	0	0	0	0	0	0	1	0	1	8
Emb	Ikaros_activated	0	0	0	0	0	0	0	1	0	1	8
Fcgr3	Ikaros_activated	0	0	0	0	0	0	0	1	0	1	8
Thbs1	Ikaros_activated	0	0	0	0	0	0	0	1	0	1	8
Ccnd3	Ikaros_activated	0	1	0	0	0	0	0	0	0	1	7
Stk39	Ikaros_activated	0	0	0	1	0	0	0	0	0	1	7
Epcam	Ikaros_activated	0	0	0	1	0	0	0	0	0	1	7
Rtn4rl1	Ikaros_activated	0	0	0	1	0	0	0	0	0	1	7
Enah	Ikaros_activated	0	0	0	1	0	0	0	0	0	1	7
Cyp11a1	Ikaros_activated	0	0	0	0	0	0	0	1	0	1	7
Wipi1	Ikaros_activated	0	0	0	0	0	0	0	1	0	1	7
Il10rb	Ikaros_activated	0	0	0	0	0	0	0	1	0	1	7
Egfl7	Ikaros_activated	0	0	0	0	0	0	0	1	0	1	7
Hck	Ikaros_activated	0	0	0	0	0	0	0	1	0	1	7
Bcl2l1	Ikaros_activated	0	1	0	0	0	0	0	0	0	1	6
Il12rb2	Ikaros_activated	0	0	0	1	0	0	0	0	0	1	6
Zfp703	Ikaros_activated	0	0	0	1	0	0	0	0	0	1	6
Snap47	Ikaros_activated	0	0	0	1	0	0	0	0	0	1	6
Endou	Ikaros_activated	0	0	0	1	0	0	0	0	0	1	6
Il10ra	Ikaros_activated	0	0	0	1	0	0	0	0	0	1	6
Slc45a3	Ikaros_activated	0	0	0	0	0	0	0	1	0	1	6
Col4a2	Ikaros_activated	0	0	0	0	0	0	0	1	0	1	6
Nucb2	Ikaros_activated	0	0	0	0	0	0	0	1	0	1	6
Kctd17	Ikaros_activated	0	0	0	0	0	0	0	1	0	1	6
Tifab	Ikaros_activated	0	0	0	0	0	0	0	1	0	1	6
Papss2	Ikaros_activated	0	0	0	0	0	0	0	1	0	1	6
Rag2	Ikaros_activated	0	1	0	0	0	0	0	0	0	1	5
Cd8b1	Ikaros_activated	0	0	1	0	0	0	0	0	0	1	5
Cish	Ikaros_activated	0	0	0	1	0	0	0	0	0	1	5
Gpr25	Ikaros_activated	0	0	0	1	0	0	0	0	0	1	5
Slc30a4	Ikaros_activated	0	0	0	1	0	0	0	0	0	1	5
Kcnk5	Ikaros_activated	0	0	0	1	0	0	0	0	0	1	5
Mllt3	Ikaros_activated	0	0	0	1	0	0	0	0	0	1	5
Pstpip2	Ikaros_activated	0	0	0	0	0	0	0	1	0	1	5
Igsf8	Ikaros_activated	0	0	0	0	0	0	0	1	0	1	5
Fam129b	Ikaros_activated	0	0	0	0	0	0	0	1	0	1	5
Slc2a6	Ikaros_activated	0	0	0	0	0	0	0	1	0	1	5
Pou2f2	Ikaros_activated	0	0	0	0	0	0	0	1	0	1	5
Fam174b	Ikaros_activated	0	0	0	0	0	0	0	1	0	1	5
Tmem38b	Ikaros_activated	0	0	0	0	0	0	0	1	0	1	5
Il2rb	Ikaros_activated	0	1	0	0	0	0	0	0	0	1	4
Cd8a	Ikaros_activated	0	0	1	0	0	0	0	0	0	1	4
Pdcd1	Ikaros_activated	0	0	0	1	0	0	0	0	0	1	4
Dlk1	Ikaros_activated	0	0	0	1	0	0	0	0	0	1	4
Mfsd2a	Ikaros_activated	0	0	0	1	0	0	0	0	0	1	4
Igf2bp3	Ikaros_activated	0	0	0	1	0	0	0	0	0	1	4
Esm1	Ikaros_activated	0	0	0	1	0	0	0	0	0	1	4
Pparg	Ikaros_activated	0	0	0	1	0	0	0	0	0	1	4
Abcb9	Ikaros_activated	0	0	0	1	0	0	0	0	0	1	4
Gpr174	Ikaros_activated	0	0	0	1	0	0	0	0	0	1	4
B4galnt4	Ikaros_activated	0	0	0	1	0	0	0	0	0	1	4
Osbpl5	Ikaros_activated	0	0	0	1	0	0	0	0	0	1	4
Sla2	Ikaros_activated	0	0	0	1	0	0	0	0	0	1	4
Adora2a	Ikaros_activated	0	0	0	1	0	0	0	0	0	1	4
B3galt5	Ikaros_activated	0	0	0	1	0	0	0	0	0	1	4
Trim16	Ikaros_activated	0	0	0	1	0	0	0	0	0	1	4
Perp	Ikaros_activated	0	0	0	0	0	0	0	1	0	1	4
Cpne2	Ikaros_activated	0	0	0	0	0	0	0	1	0	1	4
B3gnt7	Ikaros_activated	0	0	0	0	0	0	0	1	0	1	4
Col4a1	Ikaros_activated	0	0	0	0	0	0	0	1	0	1	4
Ccr2	Ikaros_activated	0	0	0	0	0	0	0	1	0	1	4
Ccdc102a	Ikaros_activated	0	0	0	1	0	0	0	0	0	1	3
Osm	Ikaros_activated	0	0	0	1	0	0	0	0	0	1	3
Bdh1	Ikaros_activated	0	0	0	1	0	0	0	0	0	1	3
Atp1b1	Ikaros_activated	0	0	0	1	0	0	0	0	0	1	3
Ncs1	Ikaros_activated	0	0	0	0	0	0	0	1	0	1	3
Kmo	Ikaros_activated	0	0	0	0	0	0	0	1	0	1	3
P2ry2	Ikaros_activated	0	0	0	0	0	0	0	1	0	1	3
Ttc39c	Ikaros_activated	0	0	0	0	0	0	0	1	0	1	3
Pygl	Ikaros_activated	0	0	0	0	0	0	0	1	0	1	3
Zbtb7b	Ikaros_activated	0	0	0	0	0	0	0	1	0	1	3
Gcnt1	Ikaros_activated	0	0	0	0	0	0	0	1	0	1	3
Nenf	Ikaros_activated	0	0	0	0	0	0	0	1	0	1	3
Cx3cr1	Ikaros_activated	0	0	0	0	0	0	0	1	0	1	3
Acsl1	Ikaros_activated	0	0	0	0	0	0	0	1	0	1	3
Glrx	Ikaros_activated	0	0	0	0	0	0	0	1	0	1	3
Mpeg1	Ikaros_activated	0	0	0	0	0	0	0	1	0	1	3
Spib	Ikaros_activated	0	0	1	0	0	0	0	0	0	1	2
Il17rb	Ikaros_activated	0	0	0	1	0	0	0	0	0	1	2
Armcx4	Ikaros_activated	0	0	0	1	0	0	0	0	0	1	2
Podxl	Ikaros_activated	0	0	0	1	0	0	0	0	0	1	2
D630039A03Rik	Ikaros_activated	0	0	0	1	0	0	0	0	0	1	2
Timp3	Ikaros_activated	0	0	0	1	0	0	0	0	0	1	2
Igtp	Ikaros_activated	0	0	0	1	0	0	0	0	0	1	2
Susd3	Ikaros_activated	0	0	0	1	0	0	0	0	0	1	2
Crip2	Ikaros_activated	0	0	0	1	0	0	0	0	0	1	2
Tmtc2	Ikaros_activated	0	0	0	1	0	0	0	0	0	1	2
Plekha7	Ikaros_activated	0	0	0	1	0	0	0	0	0	1	2
Mcoln2	Ikaros_activated	0	0	0	1	0	0	0	0	0	1	2
Cysltr1	Ikaros_activated	0	0	0	1	0	0	0	0	0	1	2
Il31ra	Ikaros_activated	0	0	0	1	0	0	0	0	0	1	2
Atp1a3	Ikaros_activated	0	0	0	0	0	0	0	1	0	1	2
Pld4	Ikaros_activated	0	0	0	0	0	0	0	1	0	1	2
Lrrk1	Ikaros_activated	0	0	0	0	0	0	0	1	0	1	2
Pros1	Ikaros_activated	0	0	0	0	0	0	0	1	0	1	2
Col18a1	Ikaros_activated	0	0	0	0	0	0	0	1	0	1	2
Adap1	Ikaros_activated	0	0	0	0	0	0	0	1	0	1	2
Srxn1	Ikaros_activated	0	0	0	0	0	0	0	1	0	1	2
Nek6	Ikaros_activated	0	0	0	0	0	0	0	1	0	1	2
Hk3	Ikaros_activated	0	0	0	0	0	0	0	1	0	1	2
1700020L24Rik	Ikaros_activated	0	0	0	0	0	0	0	1	0	1	2
Myo7a	Ikaros_activated	0	0	0	0	0	0	0	1	0	1	2
Tle6	Ikaros_activated	0	0	0	0	0	0	0	1	0	1	2
Clec12a	Ikaros_activated	0	0	0	0	0	0	0	1	0	1	2
C1qtnf6	Ikaros_activated	0	0	0	0	0	0	0	1	0	1	2
Ctss	Ikaros_activated	0	0	0	0	0	0	0	1	0	1	2
Ptcra	Ikaros_activated	0	0	1	0	0	0	0	0	0	1	1
Rag1	Ikaros_activated	0	1	0	0	0	0	0	0	0	1	1
Acp5	Ikaros_activated	0	0	0	1	0	0	0	0	0	1	1
Prelid2	Ikaros_activated	0	0	0	1	0	0	0	0	0	1	1
Adam8	Ikaros_activated	0	0	0	1	0	0	0	0	0	1	1
Nqo1	Ikaros_activated	0	0	0	1	0	0	0	0	0	1	1
Dkkl1	Ikaros_activated	0	0	0	1	0	0	0	0	0	1	1
Dgke	Ikaros_activated	0	0	0	1	0	0	0	0	0	1	1
S100a5	Ikaros_activated	0	0	0	1	0	0	0	0	0	1	1
Adcy3	Ikaros_activated	0	0	0	1	0	0	0	0	0	1	1
Zdhhc8	Ikaros_activated	0	0	0	1	0	0	0	0	0	1	1
Lrp12	Ikaros_activated	0	0	0	1	0	0	0	0	0	1	1
Mrgpre	Ikaros_activated	0	0	0	1	0	0	0	0	0	1	1
Cyp4f18	Ikaros_activated	0	0	0	0	0	0	0	1	0	1	1
Fam46a	Ikaros_activated	0	0	0	0	0	0	0	1	0	1	1
B3gnt8	Ikaros_activated	0	0	0	0	0	0	0	1	0	1	1
Arid3a	Ikaros_activated	0	0	0	0	0	0	0	1	0	1	1
Cd300lb	Ikaros_activated	0	0	0	0	0	0	0	1	0	1	1
Tpst1	Ikaros_activated	0	0	0	0	0	0	0	1	0	1	1
Ugt1a6a	Ikaros_activated	0	0	0	0	0	0	0	1	0	1	1
St14	Ikaros_activated	0	0	0	0	0	0	0	1	0	1	1
Ugt1a5	Ikaros_activated	0	0	0	0	0	0	0	1	0	1	1
Arap3	Ikaros_activated	0	0	0	0	0	0	0	1	0	1	1
Adam15	Ikaros_activated	0	0	0	0	0	0	0	1	0	1	1
Hsd11b1	Ikaros_activated	0	0	0	0	0	0	0	1	0	1	1
Csf2rb	Ikaros_activated	0	0	0	0	0	0	0	1	0	1	1
Tacstd2	Ikaros_activated	0	0	0	0	0	0	0	1	0	1	1
Ms4a6c	Ikaros_activated	0	0	0	0	0	0	0	1	0	1	1
Nfic	Ikaros_activated	0	0	0	0	0	0	0	1	0	1	1
Mmp19	Ikaros_activated	0	0	0	0	0	0	0	1	0	1	1
Mcpt8	Ikaros_activated	0	0	0	0	0	0	0	1	0	1	1
Prtn3	Ikaros_activated	0	0	0	0	0	0	0	1	0	1	1
Dhrs7	Ikaros_activated	0	0	0	0	0	0	0	1	0	1	1
Hbb-b1	Ikaros_activated	0	0	0	1	0	0	0	0	0	1	0
Hbb-b2	Ikaros_activated	0	0	0	1	0	0	0	0	0	1	0
Lta	Ikaros_activated	0	0	0	1	0	0	0	0	0	1	0
Gpr114	Ikaros_activated	0	0	0	1	0	0	0	0	0	1	0
Psg17	Ikaros_activated	0	0	0	1	0	0	0	0	0	1	0
H19	Ikaros_activated	0	0	0	1	0	0	0	0	0	1	0
Col9a	Ikaros_activated	0	0	0	1	0	0	0	0	0	1	0
Nefh	Ikaros_activated	0	0	0	1	0	0	0	0	0	1	0
2210408F21Rik	Ikaros_activated	0	0	0	1	0	0	0	0	0	1	0
Akr1c12	Ikaros_activated	0	0	0	1	0	0	0	0	0	1	0
Gpr141	Ikaros_activated	0	0	0	1	0	0	0	0	0	1	0
Tas1r1	Ikaros_activated	0	0	0	1	0	0	0	0	0	1	0
Ripply1	Ikaros_activated	0	0	0	1	0	0	0	0	0	1	0
Gm12250	Ikaros_activated	0	0	0	1	0	0	0	0	0	1	0
Tnfrsf18	Ikaros_activated	0	0	0	1	0	0	0	0	0	1	0
Ccdc64	Ikaros_activated	0	0	0	1	0	0	0	0	0	1	0
Upp1	Ikaros_activated	0	0	0	1	0	0	0	0	0	1	0
Akr1c13	Ikaros_activated	0	0	0	1	0	0	0	0	0	1	0
Galnt12	Ikaros_activated	0	0	0	1	0	0	0	0	0	1	0
Spint2	Ikaros_activated	0	0	0	1	0	0	0	0	0	1	0
Ctsw	Ikaros_activated	0	0	0	1	0	0	0	0	0	1	0
Gimap5	Ikaros_activated	0	0	0	1	0	0	0	0	0	1	0
Rltpr	Ikaros_activated	0	0	0	1	0	0	0	0	0	1	0
Ccdc109b	Ikaros_activated	0	0	0	1	0	0	0	0	0	1	0
Pglyrp1	Ikaros_activated	0	0	0	0	0	0	0	1	0	1	0
Ndrg2	Ikaros_activated	0	0	0	0	0	0	0	1	0	1	0
Alox5	Ikaros_activated	0	0	0	0	0	0	0	1	0	1	0
Dok3	Ikaros_activated	0	0	0	0	0	0	0	1	0	1	0
Dmkn	Ikaros_activated	0	0	0	0	0	0	0	1	0	1	0
Car13	Ikaros_activated	0	0	0	0	0	0	0	1	0	1	0
Ppap2c	Ikaros_activated	0	0	0	0	0	0	0	1	0	1	0
Kcnk6	Ikaros_activated	0	0	0	0	0	0	0	1	0	1	0
Mier2	Ikaros_activated	0	0	0	0	0	0	0	1	0	1	0
Mgst1	Ikaros_activated	0	0	0	0	0	0	0	1	0	1	0
Dhdh	Ikaros_activated	0	0	0	0	0	0	0	1	0	1	0
Trfr2	Ikaros_activated	0	0	0	0	0	0	0	1	0	1	0
Ms4a4c	Ikaros_activated	0	0	0	0	0	0	0	1	0	1	0
Bag3	Ikaros_activated	0	0	0	0	0	0	0	1	0	1	0
Top1mt	Ikaros_activated	0	0	0	0	0	0	0	1	0	1	0
Gstm5	Ikaros_activated	0	0	0	0	0	0	0	1	0	1	0
Ctsz	Ikaros_activated	0	0	0	0	0	0	0	1	0	1	0
Gas7	Ikaros_activated	0	0	0	0	0	0	0	1	0	1	0
Ugt1a7c	Ikaros_activated	0	0	0	0	0	0	0	1	0	1	0
Rgs14	Ikaros_activated	0	0	0	0	0	0	0	1	0	1	0
Ugt1a9	Ikaros_activated	0	0	0	0	0	0	0	1	0	1	0
Ugt1a1	Ikaros_activated	0	0	0	0	0	0	0	1	0	1	0
Ugt1a10	Ikaros_activated	0	0	0	0	0	0	0	1	0	1	0
Ugt1a6b	Ikaros_activated	0	0	0	0	0	0	0	1	0	1	0
Ugt1a2	Ikaros_activated	0	0	0	0	0	0	0	1	0	1	0
Bscl2	Ikaros_activated	0	0	0	0	0	0	0	1	0	1	0
Lass4	Ikaros_activated	0	0	0	0	0	0	0	1	0	1	0
Fam54a	Ikaros_activated	0	0	0	0	0	0	0	1	0	1	0
Gca	Ikaros_activated	0	0	0	0	0	0	0	1	0	1	0
Gchfr	Ikaros_activated	0	0	0	0	0	0	0	1	0	1	0
Hp	Ikaros_activated	0	0	0	0	0	0	0	1	0	1	0
Sepx1	Ikaros_activated	0	0	0	0	0	0	0	1	0	1	0
Guca1a	Ikaros_activated	0	0	0	0	0	0	0	1	0	1	0
Stom	Ikaros_activated	0	0	0	0	0	0	0	1	0	1	0
Ctsh	Ikaros_activated	0	0	0	0	0	0	0	1	0	1	0
Tirap	Ikaros_activated	0	0	0	0	0	0	0	1	0	1	0
Bzrap1	Ikaros_activated	0	0	0	0	0	0	0	1	0	1	0
Alas1	Ikaros_activated	0	0	0	0	0	0	0	1	0	1	0
Cfp	Ikaros_activated	0	0	0	0	0	0	0	1	0	1	0
Tst	Ikaros_activated	0	0	0	0	0	0	0	1	0	1	0
4632428N05Rik	Ikaros_activated	0	0	0	0	0	0	0	1	0	1	0
Far2	Ikaros_activated	0	0	0	0	0	0	0	1	0	1	0
Rab32	Ikaros_activated	0	0	0	0	0	0	0	1	0	1	0
Tcn2	Ikaros_activated	0	0	0	0	0	0	0	1	0	1	0
Itga1	Ikaros_activated	0	0	0	0	0	0	0	1	0	1	0
Mef2c	Ikaros_inhibited	-1	-1	-1	0	0	0	0	0	0	3	5
Ptprk	Ikaros_inhibited	0	0	0	0	-1	0	0	0	0	1	9
Arl4c	Ikaros_inhibited	0	0	0	0	-1	0	0	0	0	1	9
Il7r	Ikaros_inhibited	-1	-1	0	0	0	0	0	0	0	2	3
Glipr1	Ikaros_inhibited	0	0	0	0	0	0	-1	0	0	1	3
Samhd1	Ikaros_inhibited	0	0	0	0	0	0	-1	0	0	1	2
Tal1	Ikaros_inhibited	-1	-1	0	0	0	0	0	0	0	2	0
Cd3g	Ikaros_inhibited	-1	-1	0	0	0	0	0	0	0	2	0
Id2	Ikaros_inhibited	-1	0	0	0	0	0	0	0	0	1	24
Bach2	Ikaros_inhibited	0	0	0	0	-1	0	0	0	0	1	22
Plxnc1	Ikaros_inhibited	0	0	0	0	0	0	-1	0	0	1	22
Prkch	Ikaros_inhibited	0	0	0	0	-1	0	0	0	0	1	18
Ctdspl	Ikaros_inhibited	0	0	0	0	0	0	-1	0	0	1	17
Tshz2	Ikaros_inhibited	0	0	0	0	-1	0	0	0	0	1	16
Cmah	Ikaros_inhibited	0	0	0	0	-1	0	0	0	0	1	16
Tox	Ikaros_inhibited	0	0	0	0	-1	0	0	0	0	1	16
Ldlrad3	Ikaros_inhibited	0	0	0	0	0	0	-1	0	0	1	16
Prkcq	Ikaros_inhibited	0	0	0	0	-1	0	0	0	0	1	15
Prkcb	Ikaros_inhibited	0	0	0	0	0	0	-1	0	0	1	15
Tcf4	Ikaros_inhibited	0	-1	0	0	0	0	0	0	0	1	13
Bcl6	Ikaros_inhibited	0	0	0	0	0	0	-1	0	0	1	13
Sh3pxd2a	Ikaros_inhibited	0	0	0	0	-1	0	0	0	0	1	12
Cerk	Ikaros_inhibited	0	0	0	0	0	0	-1	0	0	1	12
Lypd6b	Ikaros_inhibited	0	0	0	0	-1	0	0	0	0	1	11
Gfra1	Ikaros_inhibited	0	0	0	0	-1	0	0	0	0	1	11
Prkce	Ikaros_inhibited	0	0	0	0	0	-1	0	0	0	1	11
F13a1	Ikaros_inhibited	0	0	0	0	0	0	-1	0	0	1	11
Zfp516	Ikaros_inhibited	0	0	0	0	0	0	-1	0	0	1	11
Man1a	Ikaros_inhibited	0	0	0	0	0	0	-1	0	0	1	11
Peli2	Ikaros_inhibited	0	0	0	0	0	0	0	0	-1	1	11
Mdga1	Ikaros_inhibited	0	0	0	0	-1	0	0	0	0	1	10
Notch1	Ikaros_inhibited	0	0	0	0	-1	0	0	0	0	1	10
Gramd3	Ikaros_inhibited	0	0	0	0	0	-1	0	0	0	1	10
Nav1	Ikaros_inhibited	0	0	0	0	0	-1	0	0	0	1	10
Aoah	Ikaros_inhibited	0	0	0	0	0	-1	0	0	0	1	10
Fam43a	Ikaros_inhibited	0	0	0	0	0	0	-1	0	0	1	10
Itgb6	Ikaros_inhibited	0	0	0	0	0	0	0	0	-1	1	10
Abcg1	Ikaros_inhibited	0	0	0	0	-1	0	0	0	0	1	9
Marcks	Ikaros_inhibited	0	0	0	0	-1	0	0	0	0	1	9
Rbpms	Ikaros_inhibited	0	0	0	0	0	0	-1	0	0	1	9
Asah2	Ikaros_inhibited	0	0	0	0	0	0	-1	0	0	1	9
Mpzl1	Ikaros_inhibited	0	0	0	0	0	0	-1	0	0	1	9
Cd28	Ikaros_inhibited	0	-1	0	0	0	0	0	0	0	1	8
Il12a	Ikaros_inhibited	0	0	0	0	0	-1	0	0	0	1	8
Tgm2	Ikaros_inhibited	0	0	0	0	0	-1	0	0	0	1	8
Zeb2	Ikaros_inhibited	0	0	0	0	0	0	-1	0	0	1	8
Pdcd4	Ikaros_inhibited	0	0	0	0	0	0	-1	0	0	1	8
Skap2	Ikaros_inhibited	0	0	0	0	0	0	-1	0	0	1	8
Tagap	Ikaros_inhibited	0	0	0	0	0	0	-1	0	0	1	8
Tnfrsf8	Ikaros_inhibited	0	0	0	0	-1	0	0	0	0	1	7
Il15	Ikaros_inhibited	0	0	0	0	0	-1	0	0	0	1	7
Cd55	Ikaros_inhibited	0	0	0	0	0	-1	0	0	0	1	7
Sox6	Ikaros_inhibited	0	0	0	0	0	-1	0	0	0	1	7
Sgms1	Ikaros_inhibited	0	0	0	0	0	0	-1	0	0	1	7
Xdh	Ikaros_inhibited	0	0	0	0	0	0	-1	0	0	1	7
Adora3	Ikaros_inhibited	0	0	0	0	0	0	-1	0	0	1	7
Ehd3	Ikaros_inhibited	0	0	0	0	0	0	-1	0	0	1	7
Cd4	Ikaros_inhibited	0	0	-1	0	0	0	0	0	0	1	6
Igf2r	Ikaros_inhibited	0	0	0	0	-1	0	0	0	0	1	6
Flt1	Ikaros_inhibited	0	0	0	0	-1	0	0	0	0	1	6
Pde2a	Ikaros_inhibited	0	0	0	0	-1	0	0	0	0	1	6
Ppp1r16b	Ikaros_inhibited	0	0	0	0	-1	0	0	0	0	1	6
Sh3bp5	Ikaros_inhibited	0	0	0	0	-1	0	0	0	0	1	6
Tnip3	Ikaros_inhibited	0	0	0	0	0	-1	0	0	0	1	6
Meis1	Ikaros_inhibited	0	0	0	0	0	-1	0	0	0	1	6
Ccr1	Ikaros_inhibited	0	0	0	0	0	-1	0	0	0	1	6
Tbc1d8	Ikaros_inhibited	0	0	0	0	0	0	-1	0	0	1	6
Rassf8	Ikaros_inhibited	0	0	0	0	0	0	-1	0	0	1	6
Serinc5	Ikaros_inhibited	0	0	0	0	0	0	-1	0	0	1	6
Pbx3	Ikaros_inhibited	0	0	0	0	0	0	-1	0	0	1	6
Tet2	Ikaros_inhibited	0	0	0	0	0	0	-1	0	0	1	6
Gsr	Ikaros_inhibited	0	0	0	0	0	0	-1	0	0	1	6
Rtn4r	Ikaros_inhibited	0	0	0	0	0	0	-1	0	0	1	6
Psap	Ikaros_inhibited	0	0	0	0	0	0	-1	0	0	1	6
St8sia6	Ikaros_inhibited	0	0	0	0	0	0	0	0	-1	1	6
Notch3	Ikaros_inhibited	-1	0	0	0	0	0	0	0	0	1	5
Ikzf3	Ikaros_inhibited	0	0	-1	0	0	0	0	0	0	1	5
Atp6v0d2	Ikaros_inhibited	0	0	0	0	-1	0	0	0	0	1	5
Syde1	Ikaros_inhibited	0	0	0	0	-1	0	0	0	0	1	5
Pcmtd1	Ikaros_inhibited	0	0	0	0	-1	0	0	0	0	1	5
Dusp10	Ikaros_inhibited	0	0	0	0	-1	0	0	0	0	1	5
Fam102b	Ikaros_inhibited	0	0	0	0	-1	0	0	0	0	1	5
Pde3b	Ikaros_inhibited	0	0	0	0	-1	0	0	0	0	1	5
Camk2a	Ikaros_inhibited	0	0	0	0	-1	0	0	0	0	1	5
Lbp	Ikaros_inhibited	0	0	0	0	0	-1	0	0	0	1	5
Dync2li1	Ikaros_inhibited	0	0	0	0	0	-1	0	0	0	1	5
Bcl3	Ikaros_inhibited	0	0	0	0	0	0	-1	0	0	1	5
Rgs10	Ikaros_inhibited	0	0	0	0	0	0	-1	0	0	1	5
Syne1	Ikaros_inhibited	0	0	0	0	0	0	-1	0	0	1	5
P2ry1	Ikaros_inhibited	0	0	0	0	0	0	-1	0	0	1	5
Slc35d3	Ikaros_inhibited	0	0	0	0	0	0	-1	0	0	1	5
Slc2a3	Ikaros_inhibited	0	0	0	0	0	0	-1	0	0	1	5
Pde4a	Ikaros_inhibited	0	0	0	0	0	0	-1	0	0	1	5
Arsb	Ikaros_inhibited	0	0	0	0	0	0	-1	0	0	1	5
Cth	Ikaros_inhibited	0	0	0	0	0	0	-1	0	0	1	5
Selp	Ikaros_inhibited	0	0	0	0	0	0	0	0	-1	1	5
Hdac9	Ikaros_inhibited	0	0	0	0	-1	0	0	0	0	1	4
Trp53inp1	Ikaros_inhibited	0	0	0	0	-1	0	0	0	0	1	4
Myo1e	Ikaros_inhibited	0	0	0	0	-1	0	0	0	0	1	4
Snn	Ikaros_inhibited	0	0	0	0	-1	0	0	0	0	1	4
Vwf	Ikaros_inhibited	0	0	0	0	0	-1	0	0	0	1	4
Csf1r	Ikaros_inhibited	0	0	0	0	0	-1	0	0	0	1	4
Lmo2	Ikaros_inhibited	0	0	0	0	0	-1	0	0	0	1	4
Stau2	Ikaros_inhibited	0	0	0	0	0	-1	0	0	0	1	4
Specc1	Ikaros_inhibited	0	0	0	0	0	0	-1	0	0	1	4
Zfp36	Ikaros_inhibited	0	0	0	0	0	0	-1	0	0	1	4
Ccdc8	Ikaros_inhibited	0	0	0	0	0	0	-1	0	0	1	4
Pafah2	Ikaros_inhibited	0	0	0	0	0	0	-1	0	0	1	4
Nod1	Ikaros_inhibited	0	0	0	0	0	0	-1	0	0	1	4
Tlr2	Ikaros_inhibited	0	0	0	0	0	0	-1	0	0	1	4
Prodh	Ikaros_inhibited	0	0	0	0	0	0	-1	0	0	1	4
Tyrobp	Ikaros_inhibited	0	0	0	0	0	0	-1	0	0	1	4
Cd74	Ikaros_inhibited	0	0	0	0	0	0	-1	0	0	1	4
Egr1	Ikaros_inhibited	0	0	0	0	0	0	-1	0	0	1	4
Il1r1	Ikaros_inhibited	0	0	0	0	0	0	-1	0	0	1	4
Arhgef11	Ikaros_inhibited	0	0	0	0	0	0	-1	0	0	1	4
Rhob	Ikaros_inhibited	0	0	0	0	0	0	-1	0	0	1	4
Tdrd5	Ikaros_inhibited	0	0	0	0	0	0	0	0	-1	1	4
Ifi44	Ikaros_inhibited	0	0	0	0	0	0	0	0	-1	1	4
Igll1	Ikaros_inhibited	0	0	0	0	-1	0	0	0	0	1	3
Gcom1	Ikaros_inhibited	0	0	0	0	-1	0	0	0	0	1	3
Gbp9	Ikaros_inhibited	0	0	0	0	-1	0	0	0	0	1	3
Cabp1	Ikaros_inhibited	0	0	0	0	-1	0	0	0	0	1	3
Aqp11	Ikaros_inhibited	0	0	0	0	-1	0	0	0	0	1	3
Trib3	Ikaros_inhibited	0	0	0	0	-1	0	0	0	0	1	3
Ift80	Ikaros_inhibited	0	0	0	0	-1	0	0	0	0	1	3
Lpxn	Ikaros_inhibited	0	0	0	0	-1	0	0	0	0	1	3
Gdpd1	Ikaros_inhibited	0	0	0	0	-1	0	0	0	0	1	3
Slc22a4	Ikaros_inhibited	0	0	0	0	-1	0	0	0	0	1	3
Cd72	Ikaros_inhibited	0	0	0	0	-1	0	0	0	0	1	3
Prkg1	Ikaros_inhibited	0	0	0	0	0	-1	0	0	0	1	3
Orm1	Ikaros_inhibited	0	0	0	0	0	-1	0	0	0	1	3
Igfbp7	Ikaros_inhibited	0	0	0	0	0	-1	0	0	0	1	3
Dirc2	Ikaros_inhibited	0	0	0	0	0	-1	0	0	0	1	3
Il6ra	Ikaros_inhibited	0	0	0	0	0	-1	0	0	0	1	3
Hgf	Ikaros_inhibited	0	0	0	0	0	-1	0	0	0	1	3
Il6	Ikaros_inhibited	0	0	0	0	0	-1	0	0	0	1	3
Fam129a	Ikaros_inhibited	0	0	0	0	0	0	-1	0	0	1	3
H2-DMb1	Ikaros_inhibited	0	0	0	0	0	0	-1	0	0	1	3
Tfpi	Ikaros_inhibited	0	0	0	0	0	0	-1	0	0	1	3
Exoc6b	Ikaros_inhibited	0	0	0	0	0	0	-1	0	0	1	3
Pea15a	Ikaros_inhibited	0	0	0	0	0	0	-1	0	0	1	3
Hpse	Ikaros_inhibited	0	0	0	0	0	0	-1	0	0	1	3
Lpcat1	Ikaros_inhibited	0	0	0	0	0	0	-1	0	0	1	3
Npl	Ikaros_inhibited	0	0	0	0	0	0	-1	0	0	1	3
Wdfy2	Ikaros_inhibited	0	0	0	0	0	0	-1	0	0	1	3
Asap1	Ikaros_inhibited	0	0	0	0	0	0	-1	0	0	1	3
Cdc42bpa	Ikaros_inhibited	0	0	0	0	0	0	-1	0	0	1	3
Pik3ap1	Ikaros_inhibited	0	0	0	0	0	0	-1	0	0	1	3
Tmem50b	Ikaros_inhibited	0	0	0	0	0	0	-1	0	0	1	3
Myadm	Ikaros_inhibited	0	0	0	0	0	0	-1	0	0	1	3
Ccrl2	Ikaros_inhibited	0	0	0	0	0	0	-1	0	0	1	3
Tmbim1	Ikaros_inhibited	0	0	0	0	0	0	-1	0	0	1	3
Alpk1	Ikaros_inhibited	0	0	0	0	0	0	0	0	-1	1	3
Pdcd1lg2	Ikaros_inhibited	0	0	0	0	0	0	0	0	-1	1	3
Efna1	Ikaros_inhibited	0	0	0	0	0	0	0	0	-1	1	3
Zfp521	Ikaros_inhibited	0	0	0	0	0	0	0	0	-1	1	3
Fhdc1	Ikaros_inhibited	0	0	0	0	0	0	0	0	-1	1	3
Mrc1	Ikaros_inhibited	0	0	0	0	-1	0	0	0	0	1	2
Pdzd4	Ikaros_inhibited	0	0	0	0	-1	0	0	0	0	1	2
Hjurp	Ikaros_inhibited	0	0	0	0	-1	0	0	0	0	1	2
Art4	Ikaros_inhibited	0	0	0	0	-1	0	0	0	0	1	2
Smpdl3a	Ikaros_inhibited	0	0	0	0	-1	0	0	0	0	1	2
Trim66	Ikaros_inhibited	0	0	0	0	-1	0	0	0	0	1	2
Scd1	Ikaros_inhibited	0	0	0	0	-1	0	0	0	0	1	2
Slc14a1	Ikaros_inhibited	0	0	0	0	-1	0	0	0	0	1	2
Csgalnact1	Ikaros_inhibited	0	0	0	0	0	-1	0	0	0	1	2
Mtus1	Ikaros_inhibited	0	0	0	0	0	-1	0	0	0	1	2
Matk	Ikaros_inhibited	0	0	0	0	0	-1	0	0	0	1	2
Gata2	Ikaros_inhibited	0	0	0	0	0	-1	0	0	0	1	2
Ms4a6d	Ikaros_inhibited	0	0	0	0	0	-1	0	0	0	1	2
Ccl6	Ikaros_inhibited	0	0	0	0	0	-1	0	0	0	1	2
Gpc3	Ikaros_inhibited	0	0	0	0	0	-1	0	0	0	1	2
Hebp1	Ikaros_inhibited	0	0	0	0	0	-1	0	0	0	1	2
C3	Ikaros_inhibited	0	0	0	0	0	-1	0	0	0	1	2
Tifa	Ikaros_inhibited	0	0	0	0	0	0	-1	0	0	1	2
Nynrin	Ikaros_inhibited	0	0	0	0	0	0	-1	0	0	1	2
Ppt2	Ikaros_inhibited	0	0	0	0	0	0	-1	0	0	1	2
Als2cl	Ikaros_inhibited	0	0	0	0	0	0	-1	0	0	1	2
Tmem176b	Ikaros_inhibited	0	0	0	0	0	0	-1	0	0	1	2
Pak1	Ikaros_inhibited	0	0	0	0	0	0	-1	0	0	1	2
Acvr1	Ikaros_inhibited	0	0	0	0	0	0	-1	0	0	1	2
Ttpa	Ikaros_inhibited	0	0	0	0	0	0	-1	0	0	1	2
Cd302	Ikaros_inhibited	0	0	0	0	0	0	-1	0	0	1	2
Sirpa	Ikaros_inhibited	0	0	0	0	0	0	-1	0	0	1	2
Pja1	Ikaros_inhibited	0	0	0	0	0	0	-1	0	0	1	2
Fam160a2	Ikaros_inhibited	0	0	0	0	0	0	-1	0	0	1	2
Tiparp	Ikaros_inhibited	0	0	0	0	0	0	-1	0	0	1	2
Hfe	Ikaros_inhibited	0	0	0	0	0	0	-1	0	0	1	2
Aatk	Ikaros_inhibited	0	0	0	0	0	0	-1	0	0	1	2
Rab4a	Ikaros_inhibited	0	0	0	0	0	0	-1	0	0	1	2
Crybg3	Ikaros_inhibited	0	0	0	0	0	0	-1	0	0	1	2
Wwc2	Ikaros_inhibited	0	0	0	0	0	0	-1	0	0	1	2
H2-DMa	Ikaros_inhibited	0	0	0	0	0	0	-1	0	0	1	2
Paqr7	Ikaros_inhibited	0	0	0	0	0	0	-1	0	0	1	2
Cd34	Ikaros_inhibited	0	0	0	0	0	0	-1	0	0	1	2
Plek	Ikaros_inhibited	0	0	0	0	0	0	-1	0	0	1	2
Anxa1	Ikaros_inhibited	0	0	0	0	0	0	-1	0	0	1	2
Daglb	Ikaros_inhibited	0	0	0	0	0	0	-1	0	0	1	2
Marveld1	Ikaros_inhibited	0	0	0	0	0	0	-1	0	0	1	2
Ank	Ikaros_inhibited	0	0	0	0	0	0	-1	0	0	1	2
Pam	Ikaros_inhibited	0	0	0	0	0	0	-1	0	0	1	2
Irak3	Ikaros_inhibited	0	0	0	0	0	0	-1	0	0	1	2
Phf19	Ikaros_inhibited	0	0	0	0	0	0	-1	0	0	1	2
Ube2l6	Ikaros_inhibited	0	0	0	0	0	0	0	0	-1	1	2
Mrvi1	Ikaros_inhibited	0	0	0	0	0	0	0	0	-1	1	2
Tmem71	Ikaros_inhibited	0	0	0	0	0	0	0	0	-1	1	2
Itgam	Ikaros_inhibited	0	-1	0	0	0	0	0	0	0	1	1
Itgam	Ikaros_inhibited	0	-1	0	0	0	0	0	0	0	1	1
Acox2	Ikaros_inhibited	0	0	0	0	-1	0	0	0	0	1	1
Slc22a23	Ikaros_inhibited	0	0	0	0	-1	0	0	0	0	1	1
Podnl1	Ikaros_inhibited	0	0	0	0	-1	0	0	0	0	1	1
Gimap1	Ikaros_inhibited	0	0	0	0	-1	0	0	0	0	1	1
Plekha5	Ikaros_inhibited	0	0	0	0	-1	0	0	0	0	1	1
Fgd4	Ikaros_inhibited	0	0	0	0	-1	0	0	0	0	1	1
Elane	Ikaros_inhibited	0	0	0	0	-1	0	0	0	0	1	1
Tnfsf10	Ikaros_inhibited	0	0	0	0	-1	0	0	0	0	1	1
4930427A07Rik	Ikaros_inhibited	0	0	0	0	-1	0	0	0	0	1	1
Cd200r4	Ikaros_inhibited	0	0	0	0	0	-1	0	0	0	1	1
Mgl2	Ikaros_inhibited	0	0	0	0	0	-1	0	0	0	1	1
Cox6b2	Ikaros_inhibited	0	0	0	0	0	-1	0	0	0	1	1
Gm7694	Ikaros_inhibited	0	0	0	0	0	-1	0	0	0	1	1
Dgat2	Ikaros_inhibited	0	0	0	0	0	-1	0	0	0	1	1
Slc18a2	Ikaros_inhibited	0	0	0	0	0	-1	0	0	0	1	1
Pear1	Ikaros_inhibited	0	0	0	0	0	-1	0	0	0	1	1
Cebpd	Ikaros_inhibited	0	0	0	0	0	-1	0	0	0	1	1
Tom1l1	Ikaros_inhibited	0	0	0	0	0	-1	0	0	0	1	1
Cd63	Ikaros_inhibited	0	0	0	0	0	-1	0	0	0	1	1
Gp9	Ikaros_inhibited	0	0	0	0	0	-1	0	0	0	1	1
Ly6c2	Ikaros_inhibited	0	0	0	0	0	-1	0	0	0	1	1
Gem	Ikaros_inhibited	0	0	0	0	0	0	-1	0	0	1	1
Lima1	Ikaros_inhibited	0	0	0	0	0	0	-1	0	0	1	1
Tmem150b	Ikaros_inhibited	0	0	0	0	0	0	-1	0	0	1	1
Stx3	Ikaros_inhibited	0	0	0	0	0	0	-1	0	0	1	1
Cd200r1	Ikaros_inhibited	0	0	0	0	0	0	-1	0	0	1	1
Wdfy3	Ikaros_inhibited	0	0	0	0	0	0	-1	0	0	1	1
Eng	Ikaros_inhibited	0	0	0	0	0	0	-1	0	0	1	1
Khdrbs3	Ikaros_inhibited	0	0	0	0	0	0	-1	0	0	1	1
H2-Ob	Ikaros_inhibited	0	0	0	0	0	0	-1	0	0	1	1
Ocrl	Ikaros_inhibited	0	0	0	0	0	0	-1	0	0	1	1
Dnajb14	Ikaros_inhibited	0	0	0	0	0	0	-1	0	0	1	1
E2f7	Ikaros_inhibited	0	0	0	0	0	0	-1	0	0	1	1
Dennd5a	Ikaros_inhibited	0	0	0	0	0	0	-1	0	0	1	1
Optn	Ikaros_inhibited	0	0	0	0	0	0	-1	0	0	1	1
Nlrp3	Ikaros_inhibited	0	0	0	0	0	0	-1	0	0	1	1
Svip	Ikaros_inhibited	0	0	0	0	0	0	-1	0	0	1	1
Ctsg	Ikaros_inhibited	0	0	0	0	0	0	-1	0	0	1	1
Dio2	Ikaros_inhibited	0	0	0	0	0	0	-1	0	0	1	1
Ltb4r1	Ikaros_inhibited	0	0	0	0	0	0	-1	0	0	1	1
Dclre1a	Ikaros_inhibited	0	0	0	0	0	0	-1	0	0	1	1
Idh1	Ikaros_inhibited	0	0	0	0	0	0	-1	0	0	1	1
Fkbp11	Ikaros_inhibited	0	0	0	0	0	0	-1	0	0	1	1
Met	Ikaros_inhibited	0	0	0	0	0	0	-1	0	0	1	1
Serpine2	Ikaros_inhibited	0	0	0	0	0	0	-1	0	0	1	1
Csgalnact2	Ikaros_inhibited	0	0	0	0	0	0	-1	0	0	1	1
Cd81	Ikaros_inhibited	0	0	0	0	0	0	-1	0	0	1	1
Arhgap29	Ikaros_inhibited	0	0	0	0	0	0	-1	0	0	1	1
Il3ra	Ikaros_inhibited	0	0	0	0	0	0	-1	0	0	1	1
Tnfrsf1a	Ikaros_inhibited	0	0	0	0	0	0	-1	0	0	1	1
Mapkapk3	Ikaros_inhibited	0	0	0	0	0	0	-1	0	0	1	1
Abhd5	Ikaros_inhibited	0	0	0	0	0	0	-1	0	0	1	1
Ctbp2	Ikaros_inhibited	0	0	0	0	0	0	-1	0	0	1	1
Syngr1	Ikaros_inhibited	0	0	0	0	0	0	-1	0	0	1	1
Ctnnal1	Ikaros_inhibited	0	0	0	0	0	0	-1	0	0	1	1
Grb10	Ikaros_inhibited	0	0	0	0	0	0	-1	0	0	1	1
Scarf1	Ikaros_inhibited	0	0	0	0	0	0	0	0	-1	1	1
Fgd5	Ikaros_inhibited	0	0	0	0	0	0	0	0	-1	1	1
Ctnnd1	Ikaros_inhibited	0	0	0	0	0	0	0	0	-1	1	1
Krt18	Ikaros_inhibited	0	0	0	0	0	0	0	0	-1	1	1
Ica1	Ikaros_inhibited	0	0	0	0	0	0	0	0	-1	1	1
Tnfaip2	Ikaros_inhibited	0	0	0	0	0	0	0	0	-1	1	1
Abcg2	Ikaros_inhibited	0	0	0	0	0	0	0	0	-1	1	1
Rhobtb3	Ikaros_inhibited	0	0	0	0	0	0	0	0	-1	1	1
Clstn3	Ikaros_inhibited	0	0	0	0	0	0	0	0	-1	1	1
Lrrc49	Ikaros_inhibited	0	0	0	0	0	0	0	0	-1	1	1
Trpc6	Ikaros_inhibited	0	0	0	0	0	0	0	0	-1	1	1
Cd300a	Ikaros_inhibited	0	0	0	0	0	0	0	0	-1	1	1
Hsd3b7	Ikaros_inhibited	0	0	0	0	0	0	0	0	-1	1	1
Tslp	Ikaros_inhibited	0	0	0	0	0	0	0	0	-1	1	1
Pgr	Ikaros_inhibited	0	0	0	0	0	0	0	0	-1	1	1
Mamdc2	Ikaros_inhibited	0	0	0	0	0	0	0	0	-1	1	1
Sytl4	Ikaros_inhibited	0	0	0	0	-1	0	0	0	0	1	0
Heatr7b1	Ikaros_inhibited	0	0	0	0	-1	0	0	0	0	1	0
Olfr644	Ikaros_inhibited	0	0	0	0	-1	0	0	0	0	1	0
Tgfb2	Ikaros_inhibited	0	0	0	0	-1	0	0	0	0	1	0
Tmem132a	Ikaros_inhibited	0	0	0	0	-1	0	0	0	0	1	0
6430706D22Rik	Ikaros_inhibited	0	0	0	0	-1	0	0	0	0	1	0
Gbp8	Ikaros_inhibited	0	0	0	0	-1	0	0	0	0	1	0
Gbp4	Ikaros_inhibited	0	0	0	0	-1	0	0	0	0	1	0
Epb4.1l4b	Ikaros_inhibited	0	0	0	0	-1	0	0	0	0	1	0
5830428M24Rik	Ikaros_inhibited	0	0	0	0	-1	0	0	0	0	1	0
Gpr133	Ikaros_inhibited	0	0	0	0	-1	0	0	0	0	1	0
D18Ertd653e	Ikaros_inhibited	0	0	0	0	-1	0	0	0	0	1	0
Ms4a3	Ikaros_inhibited	0	0	0	0	-1	0	0	0	0	1	0
Eltd1	Ikaros_inhibited	0	0	0	0	-1	0	0	0	0	1	0
Prss34	Ikaros_inhibited	0	0	0	0	-1	0	0	0	0	1	0
Gda	Ikaros_inhibited	0	0	0	0	-1	0	0	0	0	1	0
Sdpr	Ikaros_inhibited	0	0	0	0	-1	0	0	0	0	1	0
Gm11428	Ikaros_inhibited	0	0	0	0	-1	0	0	0	0	1	0
Fgf3	Ikaros_inhibited	0	0	0	0	-1	0	0	0	0	1	0
Tek	Ikaros_inhibited	0	0	0	0	0	-1	0	0	0	1	0
Saa3	Ikaros_inhibited	0	0	0	0	0	-1	0	0	0	1	0
Tnfsf13	Ikaros_inhibited	0	0	0	0	0	-1	0	0	0	1	0
Tceal8	Ikaros_inhibited	0	0	0	0	0	-1	0	0	0	1	0
Esam	Ikaros_inhibited	0	0	0	0	0	-1	0	0	0	1	0
Rufy4	Ikaros_inhibited	0	0	0	0	0	-1	0	0	0	1	0
Tgfbi	Ikaros_inhibited	0	0	0	0	0	-1	0	0	0	1	0
BC096441	Ikaros_inhibited	0	0	0	0	0	-1	0	0	0	1	0
1810011H11Rik	Ikaros_inhibited	0	0	0	0	0	-1	0	0	0	1	0
Mmrn1	Ikaros_inhibited	0	0	0	0	0	-1	0	0	0	1	0
Lyz2	Ikaros_inhibited	0	0	0	0	0	-1	0	0	0	1	0
Gp1ba	Ikaros_inhibited	0	0	0	0	0	-1	0	0	0	1	0
Pf4	Ikaros_inhibited	0	0	0	0	0	-1	0	0	0	1	0
Niacr1	Ikaros_inhibited	0	0	0	0	0	-1	0	0	0	1	0
Rec8	Ikaros_inhibited	0	0	0	0	0	-1	0	0	0	1	0
Csf3r	Ikaros_inhibited	0	0	0	0	0	-1	0	0	0	1	0
Cxcl2	Ikaros_inhibited	0	0	0	0	0	-1	0	0	0	1	0
Clec7a	Ikaros_inhibited	0	0	0	0	0	-1	0	0	0	1	0
Aldh1l1	Ikaros_inhibited	0	0	0	0	0	-1	0	0	0	1	0
Mylk3	Ikaros_inhibited	0	0	0	0	0	-1	0	0	0	1	0
Kcne3	Ikaros_inhibited	0	0	0	0	0	-1	0	0	0	1	0
B4galt6	Ikaros_inhibited	0	0	0	0	0	-1	0	0	0	1	0
Mcpt2	Ikaros_inhibited	0	0	0	0	0	-1	0	0	0	1	0
Atp11a	Ikaros_inhibited	0	0	0	0	0	-1	0	0	0	1	0
Hpgd	Ikaros_inhibited	0	0	0	0	0	-1	0	0	0	1	0
Dusp3	Ikaros_inhibited	0	0	0	0	0	-1	0	0	0	1	0
Chi3l3	Ikaros_inhibited	0	0	0	0	0	-1	0	0	0	1	0
Epx	Ikaros_inhibited	0	0	0	0	0	-1	0	0	0	1	0
Cmtm3	Ikaros_inhibited	0	0	0	0	0	0	-1	0	0	1	0
Rab3il1	Ikaros_inhibited	0	0	0	0	0	0	-1	0	0	1	0
8430408G22Rik	Ikaros_inhibited	0	0	0	0	0	0	-1	0	0	1	0
Casp4	Ikaros_inhibited	0	0	0	0	0	0	-1	0	0	1	0
9130008F23Rik	Ikaros_inhibited	0	0	0	0	0	0	-1	0	0	1	0
0610039K10Rik	Ikaros_inhibited	0	0	0	0	0	0	-1	0	0	1	0
Megf8	Ikaros_inhibited	0	0	0	0	0	0	-1	0	0	1	0
Gpr128	Ikaros_inhibited	0	0	0	0	0	0	-1	0	0	1	0
App	Ikaros_inhibited	0	0	0	0	0	0	-1	0	0	1	0
Cyp4v3	Ikaros_inhibited	0	0	0	0	0	0	-1	0	0	1	0
Abhd4	Ikaros_inhibited	0	0	0	0	0	0	-1	0	0	1	0
Cd274	Ikaros_inhibited	0	0	0	0	0	0	-1	0	0	1	0
Cd97	Ikaros_inhibited	0	0	0	0	0	0	-1	0	0	1	0
Sh3pxd2b	Ikaros_inhibited	0	0	0	0	0	0	-1	0	0	1	0
Anxa5	Ikaros_inhibited	0	0	0	0	0	0	-1	0	0	1	0
Gstm1	Ikaros_inhibited	0	0	0	0	0	0	-1	0	0	1	0
S100a1	Ikaros_inhibited	0	0	0	0	0	0	-1	0	0	1	0
Adrbk2	Ikaros_inhibited	0	0	0	0	0	0	-1	0	0	1	0
Leprel2	Ikaros_inhibited	0	0	0	0	0	0	-1	0	0	1	0
1810033B17Rik	Ikaros_inhibited	0	0	0	0	0	0	-1	0	0	1	0
Trem1	Ikaros_inhibited	0	0	0	0	0	0	-1	0	0	1	0
F630028O10Rik	Ikaros_inhibited	0	0	0	0	0	0	-1	0	0	1	0
Aig1	Ikaros_inhibited	0	0	0	0	0	0	-1	0	0	1	0
Itpripl2	Ikaros_inhibited	0	0	0	0	0	0	-1	0	0	1	0
Prdm5	Ikaros_inhibited	0	0	0	0	0	0	-1	0	0	1	0
9030418K01Rik	Ikaros_inhibited	0	0	0	0	0	0	-1	0	0	1	0
Gm13476	Ikaros_inhibited	0	0	0	0	0	0	-1	0	0	1	0
Gstk1	Ikaros_inhibited	0	0	0	0	0	0	-1	0	0	1	0
Pgcp	Ikaros_inhibited	0	0	0	0	0	0	-1	0	0	1	0
Peg13	Ikaros_inhibited	0	0	0	0	0	0	-1	0	0	1	0
Fkbp1b	Ikaros_inhibited	0	0	0	0	0	0	-1	0	0	1	0
Blvrb	Ikaros_inhibited	0	0	0	0	0	0	-1	0	0	1	0
Ero1lb	Ikaros_inhibited	0	0	0	0	0	0	-1	0	0	1	0
Slc31a2	Ikaros_inhibited	0	0	0	0	0	0	-1	0	0	1	0
Tmem159	Ikaros_inhibited	0	0	0	0	0	0	-1	0	0	1	0
Gorasp1	Ikaros_inhibited	0	0	0	0	0	0	-1	0	0	1	0
Cd68	Ikaros_inhibited	0	0	0	0	0	0	-1	0	0	1	0
Oosp1	Ikaros_inhibited	0	0	0	0	0	0	-1	0	0	1	0
Sat1	Ikaros_inhibited	0	0	0	0	0	0	-1	0	0	1	0
BC005764	Ikaros_inhibited	0	0	0	0	0	0	-1	0	0	1	0
Sept7	Ikaros_inhibited	0	0	0	0	0	0	-1	0	0	1	0
Ptplad2	Ikaros_inhibited	0	0	0	0	0	0	-1	0	0	1	0
Tlr4	Ikaros_inhibited	0	0	0	0	0	0	-1	0	0	1	0
Slc24a6	Ikaros_inhibited	0	0	0	0	0	0	-1	0	0	1	0
2010204K13Rik	Ikaros_inhibited	0	0	0	0	0	0	-1	0	0	1	0
Naip2	Ikaros_inhibited	0	0	0	0	0	0	-1	0	0	1	0
Acpl2	Ikaros_inhibited	0	0	0	0	0	0	-1	0	0	1	0
Trip6	Ikaros_inhibited	0	0	0	0	0	0	-1	0	0	1	0
Fam132a	Ikaros_inhibited	0	0	0	0	0	0	-1	0	0	1	0
H2-Ab1	Ikaros_inhibited	0	0	0	0	0	0	-1	0	0	1	0
Amot	Ikaros_inhibited	0	0	0	0	0	0	-1	0	0	1	0
Rab13	Ikaros_inhibited	0	0	0	0	0	0	-1	0	0	1	0
Ebi3	Ikaros_inhibited	0	0	0	0	0	0	-1	0	0	1	0
Epb4.1l3	Ikaros_inhibited	0	0	0	0	0	0	-1	0	0	1	0
B230120H23Rik	Ikaros_inhibited	0	0	0	0	0	0	-1	0	0	1	0
Plod3	Ikaros_inhibited	0	0	0	0	0	0	-1	0	0	1	0
Ppfibp1	Ikaros_inhibited	0	0	0	0	0	0	-1	0	0	1	0
Sepn1	Ikaros_inhibited	0	0	0	0	0	0	-1	0	0	1	0
2810025M15Rik	Ikaros_inhibited	0	0	0	0	0	0	-1	0	0	1	0
Megf9	Ikaros_inhibited	0	0	0	0	0	0	-1	0	0	1	0
Gstm4	Ikaros_inhibited	0	0	0	0	0	0	-1	0	0	1	0
Sfpi1	Ikaros_inhibited	0	0	0	0	0	0	-1	0	0	1	0
Myo1f	Ikaros_inhibited	0	0	0	0	0	0	-1	0	0	1	0
Armcx2	Ikaros_inhibited	0	0	0	0	0	0	-1	0	0	1	0
Epb4.1l1	Ikaros_inhibited	0	0	0	0	0	0	-1	0	0	1	0
Abca4	Ikaros_inhibited	0	0	0	0	0	0	-1	0	0	1	0
Sema6b	Ikaros_inhibited	0	0	0	0	0	0	-1	0	0	1	0
Pla2g15	Ikaros_inhibited	0	0	0	0	0	0	-1	0	0	1	0
Serpina3g	Ikaros_inhibited	0	0	0	0	0	0	-1	0	0	1	0
Glt1d1	Ikaros_inhibited	0	0	0	0	0	0	0	0	-1	1	0
LOC100503816	Ikaros_inhibited	0	0	0	0	0	0	0	0	-1	1	0
Tie1	Ikaros_inhibited	0	0	0	0	0	0	0	0	-1	1	0
Slc40a1	Ikaros_inhibited	0	0	0	0	0	0	0	0	-1	1	0
Procr	Ikaros_inhibited	0	0	0	0	0	0	0	0	-1	1	0
Robo4	Ikaros_inhibited	0	0	0	0	0	0	0	0	-1	1	0
Ccl3	Ikaros_inhibited	0	0	0	0	0	0	0	0	-1	1	0
Mpl	Ikaros_inhibited	0	0	0	0	0	0	0	0	-1	1	0
Dock1	Ikaros_inhibited	0	0	0	0	0	0	0	0	-1	1	0
Myct1	Ikaros_inhibited	0	0	0	0	0	0	0	0	-1	1	0
Tcfec	Ikaros_inhibited	0	0	0	0	0	0	0	0	-1	1	0
Mllt4	Ikaros_inhibited	0	0	0	0	0	0	0	0	-1	1	0
Lphn2	Ikaros_inhibited	0	0	0	0	0	0	0	0	-1	1	0
F11r	Ikaros_inhibited	0	0	0	0	0	0	0	0	-1	1	0
Fut10	Ikaros_inhibited	0	0	0	0	0	0	0	0	-1	1	0
Car2	Ikaros_inhibited	0	0	0	0	0	0	0	0	-1	1	0
Zfp111	Ikaros_inhibited	0	0	0	0	0	0	0	0	-1	1	0
Hpgds	Ikaros_inhibited	0	0	0	0	0	0	0	0	-1	1	0
Trim6	Ikaros_inhibited	0	0	0	0	0	0	0	0	-1	1	0
Aldoc	Ikaros_inhibited	0	0	0	0	0	0	0	0	-1	1	0
Dock7	Ikaros_inhibited	0	0	0	0	0	0	0	0	-1	1	0
Pon3	Ikaros_inhibited	0	0	0	0	0	0	0	0	-1	1	0
Rasgef1b	Ikaros_inhibited	0	0	0	0	0	0	0	0	-1	1	0
Dlg3	Ikaros_inhibited	0	0	0	0	0	0	0	0	-1	1	0
Apoe	Ikaros_inhibited	0	0	0	0	0	0	0	0	-1	1	0
Ptgs2	Ikaros_inhibited	0	0	0	0	0	0	0	0	-1	1	0
Dennd5b	Ikaros_inhibited	0	0	0	0	0	0	0	0	-1	1	0

## Sheet: Lmo2
gene	class	Li_et_al_GSE129244_GOF_DN2	McCormack_et_al_GSE49164_GOF_microarray_DN	Cleveland_et_al_GOF_immortalized_DN	Hirano_et_al_GSE162549_microarray	deg_occurrence	Hirano_et_al_GSE162549_peak_number
Kit	Lmo2_activated	1	0	1	1	3	2
Lyl1	Lmo2_activated	1	1	1	0	3	1
Hhex	Lmo2_activated	1	1	1	0	3	0
Cpa3	Lmo2_activated	1	1	0	1	3	0
Pim2	Lmo2_activated	1	0	0	1	2	1
Pttg1	Lmo2_activated	1	0	0	1	2	1
Rrad	Lmo2_activated	1	0	0	1	2	0
Ptprj	Lmo2_activated	1	0	0	1	2	0
Nfe2	Lmo2_activated	1	0	1	0	2	0
Tnfaip3	Lmo2_activated	1	0	0	1	2	0
Gimap8	Lmo2_activated	1	0	0	1	2	0
Gsn	Lmo2_activated	1	0	0	1	2	0
Slc7a8	Lmo2_activated	1	1	0	0	2	0
Serpine2	Lmo2_activated	1	1	0	0	2	0
Itgb7	Lmo2_activated	1	0	0	1	2	0
Gpr34	Lmo2_activated	0	1	0	1	2	0
Dlx1	Lmo2_activated	0	1	0	1	2	0
Runx3	Lmo2_activated	0	0	0	1	1	6
Dab2ip	Lmo2_activated	1	0	0	0	1	5
Cbfa2t3	Lmo2_activated	0	0	0	1	1	5
Smad3	Lmo2_activated	1	0	0	0	1	4
Sik1	Lmo2_activated	0	0	0	1	1	4
H2afy	Lmo2_activated	0	0	0	1	1	4
Ptpre	Lmo2_activated	0	0	0	1	1	4
Litaf	Lmo2_activated	0	0	0	1	1	4
Mgst2	Lmo2_activated	1	0	0	0	1	3
Lef1	Lmo2_activated	0	0	0	1	1	3
Rgs3	Lmo2_activated	0	0	0	1	1	3
Snx29	Lmo2_activated	0	0	0	1	1	3
2010300C02Rik	Lmo2_activated	0	0	0	1	1	3
Cttn	Lmo2_activated	0	0	0	1	1	3
Chst3	Lmo2_activated	0	0	0	1	1	3
Hgfac	Lmo2_activated	0	0	0	1	1	3
Ly86	Lmo2_activated	0	0	0	1	1	3
Btg2	Lmo2_activated	0	0	0	1	1	3
Tmem121	Lmo2_activated	0	0	0	1	1	3
Hvcn1	Lmo2_activated	0	0	0	1	1	3
Fbp1	Lmo2_activated	1	0	0	0	1	2
Cdh13	Lmo2_activated	1	0	0	0	1	2
Jarid2	Lmo2_activated	1	0	0	0	1	2
Csf1r	Lmo2_activated	0	0	1	0	1	2
Adora3	Lmo2_activated	0	0	0	1	1	2
Cd83	Lmo2_activated	0	0	0	1	1	2
Lrrc32	Lmo2_activated	0	0	0	1	1	2
AA467197	Lmo2_activated	0	0	0	1	1	2
Agpat3	Lmo2_activated	0	0	0	1	1	2
Hpse	Lmo2_activated	0	0	0	1	1	2
Scn3a	Lmo2_activated	0	0	0	1	1	2
Xdh	Lmo2_activated	0	0	0	1	1	2
Tgm2	Lmo2_activated	0	0	0	1	1	2
Kcnj1	Lmo2_activated	0	0	0	1	1	2
Lrrc8c	Lmo2_activated	0	0	0	1	1	2
Armc2	Lmo2_activated	0	0	0	1	1	2
Pth1r	Lmo2_activated	0	0	0	1	1	2
Hic1	Lmo2_activated	0	0	0	1	1	2
Tmem51	Lmo2_activated	0	0	0	1	1	2
Ddit4	Lmo2_activated	0	0	0	1	1	2
Btg1	Lmo2_activated	0	0	0	1	1	2
Fosb	Lmo2_activated	0	0	0	1	1	2
Cxcr5	Lmo2_activated	0	0	0	1	1	2
Arl4c	Lmo2_activated	0	0	0	1	1	2
Il2rb	Lmo2_activated	0	0	0	1	1	2
Slc30a4	Lmo2_activated	0	0	0	1	1	2
Cd33	Lmo2_activated	0	0	0	1	1	2
Gsg1	Lmo2_activated	0	0	0	1	1	2
Smg6	Lmo2_activated	0	0	0	1	1	2
Kcnrg	Lmo2_activated	0	0	0	1	1	2
Tox	Lmo2_activated	0	0	0	1	1	2
Nrgn	Lmo2_activated	0	0	0	1	1	2
Fcgr2b	Lmo2_activated	0	0	0	1	1	2
Cytip	Lmo2_activated	0	0	0	1	1	2
Lefty1	Lmo2_activated	1	0	0	0	1	1
Rps6ka2	Lmo2_activated	1	0	0	0	1	1
Fzd5	Lmo2_activated	1	0	0	0	1	1
Bbc3	Lmo2_activated	1	0	0	0	1	1
Ski	Lmo2_activated	1	0	0	0	1	1
Fth1	Lmo2_activated	1	0	0	0	1	1
Arid2	Lmo2_activated	1	0	0	0	1	1
Irs2	Lmo2_activated	1	0	0	0	1	1
Cd93	Lmo2_activated	1	0	0	0	1	1
F2r	Lmo2_activated	1	0	0	0	1	1
Ccnd3	Lmo2_activated	1	0	0	0	1	1
Atp13a2	Lmo2_activated	1	0	0	0	1	1
Gata2	Lmo2_activated	0	0	1	0	1	1
Spi1	Lmo2_activated	0	0	1	0	1	1
Cdk6	Lmo2_activated	0	0	1	0	1	1
Tcf7	Lmo2_activated	0	0	0	1	1	1
Card11	Lmo2_activated	0	0	0	1	1	1
Adprhl1	Lmo2_activated	0	0	0	1	1	1
Mpeg1	Lmo2_activated	0	0	0	1	1	1
Il1r2	Lmo2_activated	0	0	0	1	1	1
Xcl1	Lmo2_activated	0	0	0	1	1	1
Ctnnd2	Lmo2_activated	0	0	0	1	1	1
Gbp4	Lmo2_activated	0	0	0	1	1	1
Calml3	Lmo2_activated	0	0	0	1	1	1
Rtn4rl1	Lmo2_activated	0	0	0	1	1	1
Ceacam16	Lmo2_activated	0	0	0	1	1	1
Mrvi1	Lmo2_activated	0	0	0	1	1	1
Prss2	Lmo2_activated	0	0	0	1	1	1
Oas3	Lmo2_activated	0	0	0	1	1	1
Zbp1	Lmo2_activated	0	0	0	1	1	1
Siglech	Lmo2_activated	0	0	0	1	1	1
Gpr55	Lmo2_activated	0	0	0	1	1	1
Adipoq	Lmo2_activated	0	0	0	1	1	1
Ephb6	Lmo2_activated	0	0	0	1	1	1
Matn1	Lmo2_activated	0	0	0	1	1	1
Cd2	Lmo2_activated	0	0	0	1	1	1
Eya2	Lmo2_activated	0	0	0	1	1	1
Ctr9	Lmo2_activated	0	0	0	1	1	1
Tbxa2r	Lmo2_activated	0	0	0	1	1	1
Cd163l1	Lmo2_activated	0	0	0	1	1	1
Gm14548	Lmo2_activated	0	0	0	1	1	1
Lax1	Lmo2_activated	0	0	0	1	1	1
Nrp2	Lmo2_activated	0	0	0	1	1	1
Spib	Lmo2_activated	0	0	0	1	1	1
Nr4a1	Lmo2_activated	0	0	0	1	1	1
Gimap6	Lmo2_activated	0	0	0	1	1	1
Itgb3	Lmo2_activated	0	0	0	1	1	1
Il10ra	Lmo2_activated	0	0	0	1	1	1
Zfp36l1	Lmo2_activated	0	0	0	1	1	1
Cabyr	Lmo2_activated	0	0	0	1	1	1
Osgin1	Lmo2_activated	0	0	0	1	1	1
Il6ra	Lmo2_activated	0	0	0	1	1	1
B3gnt8	Lmo2_activated	0	0	0	1	1	1
Prex1	Lmo2_activated	0	0	0	1	1	1
Sytl3	Lmo2_activated	0	0	0	1	1	1
Gm525	Lmo2_activated	0	0	0	1	1	1
Grn	Lmo2_activated	0	0	0	1	1	1
Adcy9	Lmo2_activated	0	0	0	1	1	1
Zfp36	Lmo2_activated	0	0	0	1	1	1
Gbp9	Lmo2_activated	0	0	0	1	1	1
Tmem229b	Lmo2_activated	0	0	0	1	1	1
Bhlhe40	Lmo2_activated	0	0	0	1	1	1
Bco2	Lmo2_activated	0	0	0	1	1	1
Sorcs2	Lmo2_activated	0	0	0	1	1	1
Tnfrsf9	Lmo2_activated	0	0	0	1	1	1
Pld4	Lmo2_activated	0	0	0	1	1	1
Htra3	Lmo2_activated	0	0	0	1	1	1
Cx3cl1	Lmo2_activated	0	0	0	1	1	1
Rgs1	Lmo2_activated	0	0	0	1	1	1
Muc13	Lmo2_activated	0	0	0	1	1	1
Grap2	Lmo2_activated	0	0	0	1	1	1
Skil	Lmo2_activated	0	0	0	1	1	1
Oas2	Lmo2_activated	0	0	0	1	1	1
Osbpl1a	Lmo2_activated	0	0	0	1	1	1
Kbtbd11	Lmo2_activated	0	0	0	1	1	1
Foxj1	Lmo2_activated	0	0	0	1	1	1
Pira2	Lmo2_activated	0	0	0	1	1	1
Gimap4	Lmo2_activated	0	0	0	1	1	1
Aatk	Lmo2_activated	0	0	0	1	1	1
Socs3	Lmo2_activated	0	0	0	1	1	1
Dhrs3	Lmo2_activated	0	0	0	1	1	1
Padi2	Lmo2_activated	0	0	0	1	1	1
Gbp10	Lmo2_activated	0	0	0	1	1	1
Dhx34	Lmo2_activated	0	0	0	1	1	1
Afap1	Lmo2_activated	0	0	0	1	1	1
Ptk2b	Lmo2_activated	0	0	0	1	1	1
Grtp1	Lmo2_activated	0	0	0	1	1	1
Neurl3	Lmo2_activated	0	0	0	1	1	1
Abca1	Lmo2_activated	0	0	0	1	1	1
Bmp4	Lmo2_activated	0	0	0	1	1	1
Gna15	Lmo2_activated	0	0	0	1	1	1
Dusp5	Lmo2_activated	0	0	0	1	1	1
Vipr1	Lmo2_activated	0	0	0	1	1	1
Cebpa	Lmo2_activated	0	0	0	1	1	1
Fndc3b	Lmo2_activated	0	0	0	1	1	1
P2rx4	Lmo2_activated	0	0	0	1	1	1
Wisp1	Lmo2_activated	0	0	0	1	1	1
Capn3	Lmo2_activated	0	0	0	1	1	1
Ccl6	Lmo2_activated	0	0	0	1	1	1
Osbpl3	Lmo2_activated	0	0	0	1	1	1
Klf5	Lmo2_activated	0	0	0	1	1	1
Ppp3cc	Lmo2_activated	0	0	0	1	1	1
Fam169a	Lmo2_activated	0	0	0	1	1	1
Tmem38a	Lmo2_activated	0	0	0	1	1	1
Zfyve28	Lmo2_activated	0	0	0	1	1	1
Dennd4a	Lmo2_activated	0	0	0	1	1	1
Ubash3b	Lmo2_activated	0	0	0	1	1	1
Pdia5	Lmo2_activated	0	0	0	1	1	1
Meis3	Lmo2_activated	0	0	0	1	1	1
Bace1	Lmo2_activated	0	0	0	1	1	1
Mxd4	Lmo2_activated	0	0	0	1	1	1
Vdr	Lmo2_activated	1	0	0	0	1	0
Gdf11	Lmo2_activated	1	0	0	0	1	0
Fgfr3	Lmo2_activated	1	0	0	0	1	0
Wnk2	Lmo2_activated	1	0	0	0	1	0
Tns2	Lmo2_activated	1	0	0	0	1	0
Dat3	Lmo2_activated	1	0	0	0	1	0
Tgfb2	Lmo2_activated	1	0	0	0	1	0
Axin2	Lmo2_activated	1	0	0	0	1	0
Kifap3	Lmo2_activated	1	0	0	0	1	0
Zmat3	Lmo2_activated	1	0	0	0	1	0
Dfna5	Lmo2_activated	1	0	0	0	1	0
Rxra	Lmo2_activated	1	0	0	0	1	0
Klf11	Lmo2_activated	1	0	0	0	1	0
Sertad1	Lmo2_activated	1	0	0	0	1	0
Cdkn2c	Lmo2_activated	1	0	0	0	1	0
Acvr1b	Lmo2_activated	1	0	0	0	1	0
Fbxo7	Lmo2_activated	1	0	0	0	1	0
Hexim1	Lmo2_activated	1	0	0	0	1	0
Etv3	Lmo2_activated	1	0	0	0	1	0
Sod2	Lmo2_activated	1	0	0	0	1	0
Ddx3x	Lmo2_activated	1	0	0	0	1	0
Rapgef2	Lmo2_activated	1	0	0	0	1	0
Tgfb1	Lmo2_activated	1	0	0	0	1	0
Trim35	Lmo2_activated	1	0	0	0	1	0
Zeb1	Lmo2_activated	1	0	0	0	1	0
Stat3	Lmo2_activated	1	0	0	0	1	0
Casp3	Lmo2_activated	1	0	0	0	1	0
Ep300	Lmo2_activated	1	0	0	0	1	0
Stat5a	Lmo2_activated	1	0	0	0	1	0
Stat5b	Lmo2_activated	1	0	0	0	1	0
Tcf12	Lmo2_activated	1	0	0	0	1	0
Foxo3	Lmo2_activated	1	0	0	0	1	0
Ddhd2	Lmo2_activated	1	0	0	0	1	0
Abcb10	Lmo2_activated	1	0	0	0	1	0
Mfge8	Lmo2_activated	1	0	0	0	1	0
Smax	Lmo2_activated	1	0	0	0	1	0
Tspo	Lmo2_activated	1	0	0	0	1	0
Tes	Lmo2_activated	1	0	0	0	1	0
Plscr1	Lmo2_activated	1	0	0	0	1	0
Inpp5b	Lmo2_activated	1	0	0	0	1	0
Itm2c	Lmo2_activated	1	0	0	0	1	0
Tle6	Lmo2_activated	1	0	0	0	1	0
Lgals1	Lmo2_activated	1	0	0	0	1	0
Dpp4	Lmo2_activated	1	0	0	0	1	0
Actb	Lmo2_activated	1	0	0	0	1	0
Tbx4	Lmo2_activated	0	1	0	0	1	0
Rpl3l	Lmo2_activated	0	1	0	0	1	0
Acos2	Lmo2_activated	0	1	0	0	1	0
Ifg2bp3	Lmo2_activated	0	1	0	0	1	0
Lmcd1	Lmo2_activated	0	1	0	0	1	0
Ubqln3	Lmo2_activated	0	1	0	0	1	0
Fbln1	Lmo2_activated	0	1	0	0	1	0
Myh10	Lmo2_activated	0	1	0	0	1	0
Lcn4	Lmo2_activated	0	1	0	0	1	0
Odz4	Lmo2_activated	0	1	0	0	1	0
Ubqlnl	Lmo2_activated	0	1	0	0	1	0
Gm889	Lmo2_activated	0	1	0	0	1	0
Adamts9	Lmo2_activated	0	1	0	0	1	0
Slc40a1	Lmo2_activated	0	1	0	0	1	0
Igf2bp3	Lmo2_activated	0	1	0	0	1	0
Clec4e	Lmo2_activated	0	1	0	0	1	0
Dlk1	Lmo2_activated	0	1	0	0	1	0
Ephb4	Lmo2_activated	0	1	0	0	1	0
Aif1l	Lmo2_activated	0	1	0	0	1	0
Cldn2	Lmo2_activated	0	1	0	0	1	0
Efemp2	Lmo2_activated	0	1	0	0	1	0
p16lnk4a	Lmo2_activated	0	0	1	0	1	0
Lmo2	Lmo2_activated	0	0	1	0	1	0
Nmyc	Lmo2_activated	0	0	1	0	1	0
Gif1b	Lmo2_activated	0	0	1	0	1	0
Mettl7a1	Lmo2_activated	0	0	1	0	1	0
Csf2rb	Lmo2_activated	0	0	1	0	1	0
Fgf3	Lmo2_activated	0	0	1	0	1	0
Fgfrl1	Lmo2_activated	0	0	1	0	1	0
Igf1r	Lmo2_activated	0	0	1	0	1	0
Igf2	Lmo2_activated	0	0	1	0	1	0
H2-Ab1	Lmo2_activated	0	0	0	1	1	0
Fam20a	Lmo2_activated	0	0	0	1	1	0
Serpina3g	Lmo2_activated	0	0	0	1	1	0
Cd7	Lmo2_activated	0	0	0	1	1	0
Fxyd4	Lmo2_activated	0	0	0	1	1	0
Fam71b	Lmo2_activated	0	0	0	1	1	0
Trpc6	Lmo2_activated	0	0	0	1	1	0
Gbp6	Lmo2_activated	0	0	0	1	1	0
Igsf3	Lmo2_activated	0	0	0	1	1	0
Cd74	Lmo2_activated	0	0	0	1	1	0
Ifi27l2a	Lmo2_activated	0	0	0	1	1	0
Tgfb3	Lmo2_activated	0	0	0	1	1	0
Klrd1	Lmo2_activated	0	0	0	1	1	0
Il17re	Lmo2_activated	0	0	0	1	1	0
Abtb2	Lmo2_activated	0	0	0	1	1	0
Gpr15	Lmo2_activated	0	0	0	1	1	0
Il18	Lmo2_activated	0	0	0	1	1	0
Gpr68	Lmo2_activated	0	0	0	1	1	0
Dntt	Lmo2_activated	0	0	0	1	1	0
Gpr18	Lmo2_activated	0	0	0	1	1	0
Plin1	Lmo2_activated	0	0	0	1	1	0
Psg17	Lmo2_activated	0	0	0	1	1	0
Ccl4	Lmo2_activated	0	0	0	1	1	0
Kmo	Lmo2_activated	0	0	0	1	1	0
Rnf43	Lmo2_activated	0	0	0	1	1	0
Nt5e	Lmo2_activated	0	0	0	1	1	0
Saa3	Lmo2_activated	0	0	0	1	1	0
Nos1ap	Lmo2_activated	0	0	0	1	1	0
Cd96	Lmo2_activated	0	0	0	1	1	0
Lilrb4	Lmo2_activated	0	0	0	1	1	0
Hp	Lmo2_activated	0	0	0	1	1	0
Gm4208	Lmo2_activated	0	0	0	1	1	0
Slc39a4	Lmo2_activated	0	0	0	1	1	0
Lyz1	Lmo2_activated	0	0	0	1	1	0
Cyp4f18	Lmo2_activated	0	0	0	1	1	0
Slc14a1	Lmo2_activated	0	0	0	1	1	0
Itk	Lmo2_activated	0	0	0	1	1	0
Cd52	Lmo2_activated	0	0	0	1	1	0
Nr1h4	Lmo2_activated	0	0	0	1	1	0
Hbb-y	Lmo2_activated	0	0	0	1	1	0
Prss1	Lmo2_activated	0	0	0	1	1	0
Nkg7	Lmo2_activated	0	0	0	1	1	0
Ccl1	Lmo2_activated	0	0	0	1	1	0
Gbp2	Lmo2_activated	0	0	0	1	1	0
Fam179a	Lmo2_activated	0	0	0	1	1	0
Cfd	Lmo2_activated	0	0	0	1	1	0
Siglec5	Lmo2_activated	0	0	0	1	1	0
Lcp2	Lmo2_activated	0	0	0	1	1	0
1700001C19Rik	Lmo2_activated	0	0	0	1	1	0
Ier3	Lmo2_activated	0	0	0	1	1	0
Klk1b11	Lmo2_activated	0	0	0	1	1	0
Ltb	Lmo2_activated	0	0	0	1	1	0
Usp18	Lmo2_activated	0	0	0	1	1	0
Onecut3	Lmo2_activated	0	0	0	1	1	0
Gm11428	Lmo2_activated	0	0	0	1	1	0
4632428N05Rik	Lmo2_activated	0	0	0	1	1	0
I830077J02Rik	Lmo2_activated	0	0	0	1	1	0
Scml4	Lmo2_activated	0	0	0	1	1	0
Slc17a8	Lmo2_activated	0	0	0	1	1	0
Ccr6	Lmo2_activated	0	0	0	1	1	0
Pacsin1	Lmo2_activated	0	0	0	1	1	0
Gm12250	Lmo2_activated	0	0	0	1	1	0
Ly6d	Lmo2_activated	0	0	0	1	1	0
Klri2	Lmo2_activated	0	0	0	1	1	0
Batf3	Lmo2_activated	0	0	0	1	1	0
Scube3	Lmo2_activated	0	0	0	1	1	0
Ipcef1	Lmo2_activated	0	0	0	1	1	0
Fam109b	Lmo2_activated	0	0	0	1	1	0
Ccl7	Lmo2_activated	0	0	0	1	1	0
Tnfsf14	Lmo2_activated	0	0	0	1	1	0
Clu	Lmo2_activated	0	0	0	1	1	0
H2-DMb1	Lmo2_activated	0	0	0	1	1	0
AI447881	Lmo2_activated	0	0	0	1	1	0
Snx20	Lmo2_activated	0	0	0	1	1	0
Cd300c	Lmo2_activated	0	0	0	1	1	0
Adrb3	Lmo2_activated	0	0	0	1	1	0
H2-Aa	Lmo2_activated	0	0	0	1	1	0
Tex2	Lmo2_activated	0	0	0	1	1	0
1100001G20Rik	Lmo2_activated	0	0	0	1	1	0
Bcl6	Lmo2_activated	0	0	0	1	1	0
Cfp	Lmo2_activated	0	0	0	1	1	0
Napsa	Lmo2_activated	0	0	0	1	1	0
Adam8	Lmo2_activated	0	0	0	1	1	0
Atp6v0a1	Lmo2_activated	0	0	0	1	1	0
Tbxas1	Lmo2_activated	0	0	0	1	1	0
AI607873	Lmo2_activated	0	0	0	1	1	0
Prtn3	Lmo2_activated	0	0	0	1	1	0
Fgl2	Lmo2_activated	0	0	0	1	1	0
Ramp3	Lmo2_activated	0	0	0	1	1	0
Dtx4	Lmo2_activated	0	0	0	1	1	0
Ccl2	Lmo2_activated	0	0	0	1	1	0
Pik3cb	Lmo2_activated	0	0	0	1	1	0
9030619P08Rik	Lmo2_activated	0	0	0	1	1	0
F730043M19Rik	Lmo2_activated	0	0	0	1	1	0
H2-Eb1	Lmo2_activated	0	0	0	1	1	0
Apol7b	Lmo2_activated	0	0	0	1	1	0
Amica1	Lmo2_activated	0	0	0	1	1	0
Pilrb1	Lmo2_activated	0	0	0	1	1	0
Emp1	Lmo2_activated	0	0	0	1	1	0
Irf7	Lmo2_activated	0	0	0	1	1	0
Spns2	Lmo2_activated	0	0	0	1	1	0
1700019E19Rik	Lmo2_activated	0	0	0	1	1	0
Sell	Lmo2_activated	0	0	0	1	1	0
Gpr162	Lmo2_activated	0	0	0	1	1	0
Alox5ap	Lmo2_activated	0	0	0	1	1	0
Rnase6	Lmo2_activated	0	0	0	1	1	0
Thbs1	Lmo2_activated	0	0	0	1	1	0
Fyb	Lmo2_activated	0	0	0	1	1	0
Rasa4	Lmo2_activated	0	0	0	1	1	0
Fam65c	Lmo2_activated	0	0	0	1	1	0
Pram1	Lmo2_activated	0	0	0	1	1	0
Aqp8	Lmo2_activated	0	0	0	1	1	0
4930557B15Rik	Lmo2_activated	0	0	0	1	1	0
Emilin2	Lmo2_activated	0	0	0	1	1	0
Nrg4	Lmo2_activated	0	0	0	1	1	0
D1Ertd622e	Lmo2_activated	0	0	0	1	1	0
Bcl2a1c	Lmo2_activated	0	0	0	1	1	0
AI661453	Lmo2_activated	0	0	0	1	1	0
Sdpr	Lmo2_activated	0	0	0	1	1	0
Gbp8	Lmo2_activated	0	0	0	1	1	0
Gbp3	Lmo2_activated	0	0	0	1	1	0
Serpinb9c	Lmo2_activated	0	0	0	1	1	0
Ifitm6	Lmo2_activated	0	0	0	1	1	0
Clec4n	Lmo2_activated	0	0	0	1	1	0
Gm19809	Lmo2_activated	0	0	0	1	1	0
Tmem176b	Lmo2_activated	0	0	0	1	1	0
Lamb1	Lmo2_activated	0	0	0	1	1	0
Itpr2	Lmo2_activated	0	0	0	1	1	0
Cd160	Lmo2_activated	0	0	0	1	1	0
Slc4a11	Lmo2_activated	0	0	0	1	1	0
Ccl3	Lmo2_activated	0	0	0	1	1	0
Cxcr6	Lmo2_activated	0	0	0	1	1	0
Gucy2c	Lmo2_activated	0	0	0	1	1	0
A430084P05Rik	Lmo2_activated	0	0	0	1	1	0
Asb2	Lmo2_activated	0	0	0	1	1	0
Slc17a9	Lmo2_activated	0	0	0	1	1	0
Gzma	Lmo2_activated	0	0	0	1	1	0
Ccl9	Lmo2_activated	0	0	0	1	1	0
Rasgrp4	Lmo2_activated	0	0	0	1	1	0
Dyrk4	Lmo2_activated	0	0	0	1	1	0
Klrb1b	Lmo2_activated	0	0	0	1	1	0
Pou2af1	Lmo2_activated	0	0	0	1	1	0
Slfn2	Lmo2_activated	0	0	0	1	1	0
Flt3l	Lmo2_activated	0	0	0	1	1	0
Gpr114	Lmo2_activated	0	0	0	1	1	0
Lag3	Lmo2_activated	0	0	0	1	1	0
Samd9l	Lmo2_activated	0	0	0	1	1	0
C3	Lmo2_activated	0	0	0	1	1	0
5830432E09Rik	Lmo2_activated	0	0	0	1	1	0
Ccnd1	Lmo2_activated	0	0	0	1	1	0
Fam40b	Lmo2_activated	0	0	0	1	1	0
Lilrb3	Lmo2_activated	0	0	0	1	1	0
Itgal	Lmo2_activated	0	0	0	1	1	0
Ypel3	Lmo2_activated	0	0	0	1	1	0
Hip1r	Lmo2_activated	0	0	0	1	1	0
Serpine1	Lmo2_activated	0	0	0	1	1	0
Ereg	Lmo2_activated	0	0	0	1	1	0
Scd1	Lmo2_activated	0	0	0	1	1	0
Clec4a1	Lmo2_activated	0	0	0	1	1	0
Pdcd1lg2	Lmo2_activated	0	0	0	1	1	0
Relb	Lmo2_activated	0	0	0	1	1	0
6720401G13Rik	Lmo2_activated	0	0	0	1	1	0
Ccdc64	Lmo2_activated	0	0	0	1	1	0
Pigz	Lmo2_activated	0	0	0	1	1	0
Cybasc3	Lmo2_activated	0	0	0	1	1	0
Gzme	Lmo2_activated	0	0	0	1	1	0
Isg15	Lmo2_activated	0	0	0	1	1	0
Tmem154	Lmo2_activated	0	0	0	1	1	0
Dennd3	Lmo2_activated	0	0	0	1	1	0
Tmem176a	Lmo2_activated	0	0	0	1	1	0
Ptpn22	Lmo2_activated	0	0	0	1	1	0
Skint3	Lmo2_activated	0	0	0	1	1	0
Tbx6	Lmo2_activated	0	0	0	1	1	0
Tmem37	Lmo2_activated	0	0	0	1	1	0
Rnf150	Lmo2_activated	0	0	0	1	1	0
Lingo4	Lmo2_activated	0	0	0	1	1	0
C630004H02Rik	Lmo2_activated	0	0	0	1	1	0
Dpep2	Lmo2_activated	0	0	0	1	1	0
9130015A21Rik	Lmo2_activated	0	0	0	1	1	0
Kcp	Lmo2_activated	0	0	0	1	1	0
Pik3r5	Lmo2_activated	0	0	0	1	1	0
Gimap7	Lmo2_activated	0	0	0	1	1	0
Irf8	Lmo2_activated	0	0	0	1	1	0
Lmo7	Lmo2_activated	0	0	0	1	1	0
Zbtb16	Lmo2_activated	0	0	0	1	1	0
Fgr	Lmo2_activated	0	0	0	1	1	0
Nfatc2	Lmo2_activated	0	0	0	1	1	0
Ahnak	Lmo2_activated	0	0	0	1	1	0
Nr4a2	Lmo2_activated	0	0	0	1	1	0
Cmpk2	Lmo2_activated	0	0	0	1	1	0
Mndal	Lmo2_activated	0	0	0	1	1	0
Abcb9	Lmo2_activated	0	0	0	1	1	0
Nrxn2	Lmo2_activated	0	0	0	1	1	0
Ctgf	Lmo2_activated	0	0	0	1	1	0
Ffar2	Lmo2_activated	0	0	0	1	1	0
Gm10134	Lmo2_activated	0	0	0	1	1	0
BC026762	Lmo2_activated	0	0	0	1	1	0
Fabp4	Lmo2_activated	0	0	0	1	1	0
Srr	Lmo2_activated	0	0	0	1	1	0
Tlr12	Lmo2_activated	0	0	0	1	1	0
Ccdc162	Lmo2_activated	0	0	0	1	1	0
Myl9	Lmo2_activated	0	0	0	1	1	0
Trim13	Lmo2_activated	0	0	0	1	1	0
Wnt9a	Lmo2_activated	0	0	0	1	1	0
A130040M12Rik	Lmo2_activated	0	0	0	1	1	0
1810073O08Rik	Lmo2_activated	0	0	0	1	1	0
Wdr92	Lmo2_activated	0	0	0	1	1	0
Irak2	Lmo2_activated	0	0	0	1	1	0
Lrrc4b	Lmo2_activated	0	0	0	1	1	0
Mrgpra2b	Lmo2_activated	0	0	0	1	1	0
AI790276	Lmo2_activated	0	0	0	1	1	0
Hist2h2aa1	Lmo2_activated	0	0	0	1	1	0
Tapbp	Lmo2_activated	0	0	0	1	1	0
1700023L04Rik	Lmo2_activated	0	0	0	1	1	0
Ctsw	Lmo2_activated	0	0	0	1	1	0
1700020L24Rik	Lmo2_activated	0	0	0	1	1	0
Arhgap6	Lmo2_activated	0	0	0	1	1	0
Ccr10	Lmo2_activated	0	0	0	1	1	0
Sult2b1	Lmo2_activated	0	0	0	1	1	0
Lilra6	Lmo2_activated	0	0	0	1	1	0
Il18r1	Lmo2_activated	0	0	0	1	1	0
Anp32a	Lmo2_activated	0	0	0	1	1	0
Lmtk3	Lmo2_activated	0	0	0	1	1	0
Vps37b	Lmo2_activated	0	0	0	1	1	0
Klhl32	Lmo2_activated	0	0	0	1	1	0
Junb	Lmo2_activated	0	0	0	1	1	0
March1	Lmo2_activated	0	0	0	1	1	0
Acta2	Lmo2_activated	0	0	0	1	1	0
Nfil3	Lmo2_activated	0	0	0	1	1	0
Ppap2a	Lmo2_activated	0	0	0	1	1	0
Chad	Lmo2_activated	0	0	0	1	1	0
Ecm1	Lmo2_activated	0	0	0	1	1	0
Il4ra	Lmo2_activated	0	0	0	1	1	0
Trim30d	Lmo2_activated	0	0	0	1	1	0
Sgcd	Lmo2_activated	0	0	0	1	1	0
Klc3	Lmo2_activated	0	0	0	1	1	0
Gm10389	Lmo2_activated	0	0	0	1	1	0
1110002E22Rik	Lmo2_activated	0	0	0	1	1	0
Gvin1	Lmo2_activated	0	0	0	1	1	0
Pdk2	Lmo2_activated	0	0	0	1	1	0
Gbp11	Lmo2_activated	0	0	0	1	1	0
Mnda	Lmo2_activated	0	0	0	1	1	0
Tmem132e	Lmo2_activated	0	0	0	1	1	0
Pmaip1	Lmo2_activated	0	0	0	1	1	0
1810011H11Rik	Lmo2_activated	0	0	0	1	1	0
Egr2	Lmo2_activated	0	0	0	1	1	0
5830415G21Rik	Lmo2_activated	0	0	0	1	1	0
Ifitm3	Lmo2_activated	0	0	0	1	1	0
Dgat2	Lmo2_activated	0	0	0	1	1	0
Bcl2a1d	Lmo2_activated	0	0	0	1	1	0
Ysk4	Lmo2_activated	0	0	0	1	1	0
Rtp4	Lmo2_activated	0	0	0	1	1	0
Gab3	Lmo2_activated	0	0	0	1	1	0
Exoc3l	Lmo2_activated	0	0	0	1	1	0
Phlda1	Lmo2_activated	0	0	0	1	1	0
Ppm1j	Lmo2_activated	0	0	0	1	1	0
Klrc1	Lmo2_activated	0	0	0	1	1	0
LOC547349	Lmo2_activated	0	0	0	1	1	0
Itga2b	Lmo2_activated	0	0	0	1	1	0
Glod5	Lmo2_activated	0	0	0	1	1	0
Lgals3bp	Lmo2_activated	0	0	0	1	1	0
Zyx	Lmo2_activated	0	0	0	1	1	0
Rhoc	Lmo2_activated	0	0	0	1	1	0
Adam11	Lmo2_activated	0	0	0	1	1	0
Ly6g	Lmo2_activated	0	0	0	1	1	0
Klk1b22	Lmo2_activated	0	0	0	1	1	0
Xaf1	Lmo2_activated	0	0	0	1	1	0
Ly6c1	Lmo2_activated	0	0	0	1	1	0
Aoc3	Lmo2_activated	0	0	0	1	1	0
Spon2	Lmo2_activated	0	0	0	1	1	0
Dhrs7	Lmo2_activated	0	0	0	1	1	0
Il4i1	Lmo2_activated	0	0	0	1	1	0
Rogdi	Lmo2_activated	0	0	0	1	1	0
B430306N03Rik	Lmo2_activated	0	0	0	1	1	0
Kctd12	Lmo2_activated	0	0	0	1	1	0
Rasl11b	Lmo2_activated	0	0	0	1	1	0
Carns1	Lmo2_activated	0	0	0	1	1	0
Acss2	Lmo2_activated	0	0	0	1	1	0
Trim12a	Lmo2_activated	0	0	0	1	1	0
Nod1	Lmo2_activated	0	0	0	1	1	0
D14Ertd668e	Lmo2_activated	0	0	0	1	1	0
Ifi203	Lmo2_activated	0	0	0	1	1	0
Tnfsf8	Lmo2_activated	0	0	0	1	1	0
Ppm1h	Lmo2_activated	0	0	0	1	1	0
Pira7	Lmo2_activated	0	0	0	1	1	0
Clnk	Lmo2_activated	0	0	0	1	1	0
Ppp1r15a	Lmo2_activated	0	0	0	1	1	0
Trim34b	Lmo2_activated	0	0	0	1	1	0
Gm11127	Lmo2_activated	0	0	0	1	1	0
Hpgds	Lmo2_activated	0	0	0	1	1	0
Ly6a	Lmo2_activated	0	0	0	1	1	0
Gcet2	Lmo2_activated	0	0	0	1	1	0
Cass4	Lmo2_activated	0	0	0	1	1	0
Atxn1	Lmo2_activated	0	0	0	1	1	0
3930401B19Rik	Lmo2_activated	0	0	0	1	1	0
Evi2a	Lmo2_activated	0	0	0	1	1	0
Tagln	Lmo2_activated	0	0	0	1	1	0
Neb	Lmo2_activated	0	0	0	1	1	0
Igtp	Lmo2_activated	0	0	0	1	1	0
5031439G07Rik	Lmo2_activated	0	0	0	1	1	0
Cd300lf	Lmo2_activated	0	0	0	1	1	0
Sh2d1b1	Lmo2_activated	0	0	0	1	1	0
Lyz2	Lmo2_activated	0	0	0	1	1	0
9530053H05Rik	Lmo2_activated	0	0	0	1	1	0
Csprs	Lmo2_activated	0	0	0	1	1	0
Rhox2h	Lmo2_activated	0	0	0	1	1	0
Aph1b	Lmo2_activated	0	0	0	1	1	0
Lpl	Lmo2_activated	0	0	0	1	1	0
Itga4	Lmo2_activated	0	0	0	1	1	0
Atp8b4	Lmo2_activated	0	0	0	1	1	0
Apol8	Lmo2_activated	0	0	0	1	1	0
Tspan9	Lmo2_activated	0	0	0	1	1	0
A530032D15Rik	Lmo2_activated	0	0	0	1	1	0
Il12rb1	Lmo2_activated	0	0	0	1	1	0
Gpd1	Lmo2_activated	0	0	0	1	1	0
Cpne2	Lmo2_activated	0	0	0	1	1	0
Slc37a2	Lmo2_activated	0	0	0	1	1	0
Synpo	Lmo2_activated	0	0	0	1	1	0
Serinc2	Lmo2_activated	0	0	0	1	1	0
Acox3	Lmo2_activated	0	0	0	1	1	0
C920021A13	Lmo2_activated	0	0	0	1	1	0
Nrp1	Lmo2_activated	0	0	0	1	1	0
H2-T10	Lmo2_activated	0	0	0	1	1	0
H2-Q10	Lmo2_activated	0	0	0	1	1	0
Timp3	Lmo2_activated	0	0	0	1	1	0
Plekho2	Lmo2_activated	0	0	0	1	1	0
Axl	Lmo2_activated	0	0	0	1	1	0
Dkkl1	Lmo2_activated	0	0	0	1	1	0
Dlx2	Lmo2_activated	0	0	0	1	1	0
Gimap3	Lmo2_activated	0	0	0	1	1	0
H2-Q6	Lmo2_activated	0	0	0	1	1	0
Trim30a	Lmo2_activated	0	0	0	1	1	0
6030422M02Rik	Lmo2_activated	0	0	0	1	1	0
Cryab	Lmo2_activated	0	0	0	1	1	0
Atf3	Lmo2_activated	0	0	0	1	1	0
Nfkb2	Lmo2_activated	0	0	0	1	1	0
Trpv4	Lmo2_activated	0	0	0	1	1	0
Srgap3	Lmo2_activated	0	0	0	1	1	0
H2-M2	Lmo2_activated	0	0	0	1	1	0
Rras	Lmo2_activated	0	0	0	1	1	0
Psg18	Lmo2_activated	0	0	0	1	1	0
Abtb1	Lmo2_activated	0	0	0	1	1	0
Gadd45g	Lmo2_activated	0	0	0	1	1	0
Wdr95	Lmo2_activated	0	0	0	1	1	0
Gramd1b	Lmo2_activated	0	0	0	1	1	0
Crem	Lmo2_activated	0	0	0	1	1	0
Fam158a	Lmo2_activated	0	0	0	1	1	0
H2-Q7	Lmo2_activated	0	0	0	1	1	0
Tha1	Lmo2_activated	0	0	0	1	1	0
Mapk12	Lmo2_activated	0	0	0	1	1	0
Cdc42ep2	Lmo2_activated	0	0	0	1	1	0
Ctss	Lmo2_activated	0	0	0	1	1	0
Ddx58	Lmo2_activated	0	0	0	1	1	0
Lcn2	Lmo2_activated	0	0	0	1	1	0
Pla1a	Lmo2_activated	0	0	0	1	1	0
3110079O15Rik	Lmo2_activated	0	0	0	1	1	0
Ifi204	Lmo2_activated	0	0	0	1	1	0
Plek	Lmo2_activated	0	0	0	1	1	0
Efnb1	Lmo2_activated	0	0	0	1	1	0
Steap2	Lmo2_activated	0	0	0	1	1	0
Gm6225	Lmo2_activated	0	0	0	1	1	0
Atp9a	Lmo2_activated	0	0	0	1	1	0
Tyrobp	Lmo2_activated	0	0	0	1	1	0
Itpr1	Lmo2_activated	0	0	0	1	1	0
Lsp1	Lmo2_activated	0	0	0	1	1	0
Gm4902	Lmo2_activated	0	0	0	1	1	0
Lyst	Lmo2_activated	0	0	0	1	1	0
Ptgs2	Lmo2_activated	0	0	0	1	1	0
BC055111	Lmo2_activated	0	0	0	1	1	0
Cd300lb	Lmo2_activated	0	0	0	1	1	0
Fosl2	Lmo2_activated	0	0	0	1	1	0
Gp9	Lmo2_activated	0	0	0	1	1	0
Cxcr3	Lmo2_activated	0	0	0	1	1	0
Ogfrl1	Lmo2_activated	0	0	0	1	1	0
Dlc1	Lmo2_activated	0	0	0	1	1	0
Nlrp3	Lmo2_activated	0	0	0	1	1	0
Pilra	Lmo2_activated	0	0	0	1	1	0
Rnf165	Lmo2_activated	0	0	0	1	1	0
N4bp2l1	Lmo2_activated	0	0	0	1	1	0
2010005H15Rik	Lmo2_activated	0	0	0	1	1	0
Ripk4	Lmo2_activated	0	0	0	1	1	0
H2-Q2	Lmo2_activated	0	0	0	1	1	0
Gcnt2	Lmo2_activated	0	0	0	1	1	0
Ankrd1	Lmo2_activated	0	0	0	1	1	0
Clip4	Lmo2_activated	0	0	0	1	1	0
Expi	Lmo2_activated	0	0	0	1	1	0
Fblim1	Lmo2_activated	0	0	0	1	1	0
Slfn5	Lmo2_activated	0	0	0	1	1	0
Gm6571	Lmo2_activated	0	0	0	1	1	0
Ltbp4	Lmo2_activated	0	0	0	1	1	0
Tmco3	Lmo2_activated	0	0	0	1	1	0
Gcnt1	Lmo2_activated	0	0	0	1	1	0
Aqp1	Lmo2_activated	0	0	0	1	1	0
Stmn4	Lmo2_activated	0	0	0	1	1	0
H2-T23	Lmo2_activated	0	0	0	1	1	0
H2-Q5	Lmo2_activated	0	0	0	1	1	0
H2-D1	Lmo2_activated	0	0	0	1	1	0
H2-K2	Lmo2_activated	0	0	0	1	1	0
Jun	Lmo2_activated	0	0	0	1	1	0
Cd3g	Lmo2_activated	0	0	0	1	1	0
Loxl3	Lmo2_activated	0	0	0	1	1	0
Nfkbid	Lmo2_activated	0	0	0	1	1	0
4833422C13Rik	Lmo2_activated	0	0	0	1	1	0
Dennd2a	Lmo2_activated	0	0	0	1	1	0
Fam189b	Lmo2_activated	0	0	0	1	1	0
Pou2f2	Lmo2_activated	0	0	0	1	1	0
Rab11fip5	Lmo2_activated	0	0	0	1	1	0
Ifi27l1	Lmo2_activated	0	0	0	1	1	0
Ralgds	Lmo2_activated	0	0	0	1	1	0
Cidec	Lmo2_activated	0	0	0	1	1	0
Gm5547	Lmo2_activated	0	0	0	1	1	0
Slfn8	Lmo2_activated	0	0	0	1	1	0
Clec2g	Lmo2_activated	0	0	0	1	1	0
Ak8	Lmo2_activated	0	0	0	1	1	0
Cd68	Lmo2_activated	0	0	0	1	1	0
Tmcc3	Lmo2_activated	0	0	0	1	1	0
Gch1	Lmo2_activated	0	0	0	1	1	0
Sytl2	Lmo2_activated	0	0	0	1	1	0
4930430D24Rik	Lmo2_activated	0	0	0	1	1	0
Fam132b	Lmo2_activated	0	0	0	1	1	0
Sp140	Lmo2_activated	0	0	0	1	1	0
Flrt3	Lmo2_activated	0	0	0	1	1	0
2610035D17Rik	Lmo2_activated	0	0	0	1	1	0
Lrrc42	Lmo2_activated	0	0	0	1	1	0
LOC635918	Lmo2_activated	0	0	0	1	1	0
Msln	Lmo2_activated	0	0	0	1	1	0
Fhl2	Lmo2_activated	0	0	0	1	1	0
Rbp4	Lmo2_activated	0	0	0	1	1	0
Gm16340	Lmo2_activated	0	0	0	1	1	0
Tgtp2	Lmo2_activated	0	0	0	1	1	0
Cd80	Lmo2_activated	0	0	0	1	1	0
Trim34a	Lmo2_activated	0	0	0	1	1	0
Gm10845	Lmo2_activated	0	0	0	1	1	0
A930001N09Rik	Lmo2_activated	0	0	0	1	1	0
Fbxw4	Lmo2_activated	0	0	0	1	1	0
Gimap5	Lmo2_activated	0	0	0	1	1	0
Mx1	Lmo2_activated	0	0	0	1	1	0
Plekhh1	Lmo2_activated	0	0	0	1	1	0
Txnip	Lmo2_activated	0	0	0	1	1	0
Rbms1	Lmo2_activated	0	0	0	1	1	0
Ebi3	Lmo2_activated	0	0	0	1	1	0
Srp54b	Lmo2_activated	0	0	0	1	1	0
Ltbp1	Lmo2_activated	0	0	0	1	1	0
Plxdc1	Lmo2_activated	0	0	0	1	1	0
2010002N04Rik	Lmo2_activated	0	0	0	1	1	0
Arap3	Lmo2_activated	0	0	0	1	1	0
Tmem132d	Lmo2_activated	0	0	0	1	1	0
Pira11	Lmo2_activated	0	0	0	1	1	0
Pygm	Lmo2_activated	0	0	0	1	1	0
Slc16a6	Lmo2_activated	0	0	0	1	1	0
Fmo5	Lmo2_activated	0	0	0	1	1	0
H2-K1	Lmo2_activated	0	0	0	1	1	0
1700012A16Rik	Lmo2_activated	0	0	0	1	1	0
4932443L11Rik	Lmo2_activated	0	0	0	1	1	0
Abcc10	Lmo2_activated	0	0	0	1	1	0
Irgm2	Lmo2_activated	0	0	0	1	1	0
Adamts1	Lmo2_activated	0	0	0	1	1	0
1700060L04Rik	Lmo2_activated	0	0	0	1	1	0
S100a3	Lmo2_activated	0	0	0	1	1	0
Amelx	Lmo2_activated	0	0	0	1	1	0
Ctsh	Lmo2_activated	0	0	0	1	1	0
A830035O19Rik	Lmo2_activated	0	0	0	1	1	0
Slc26a11	Lmo2_activated	0	0	0	1	1	0
Clca2	Lmo2_activated	0	0	0	1	1	0
Mgp	Lmo2_activated	0	0	0	1	1	0
Txk	Lmo2_activated	0	0	0	1	1	0
A630095N17Rik	Lmo2_activated	0	0	0	1	1	0
A330023F24Rik	Lmo2_activated	0	0	0	1	1	0
Camk2n2	Lmo2_activated	0	0	0	1	1	0
Fut7	Lmo2_activated	0	0	0	1	1	0
Ezh1	Lmo2_activated	0	0	0	1	1	0
Clec2i	Lmo2_activated	0	0	0	1	1	0
Laptm4b	Lmo2_activated	0	0	0	1	1	0
Trim12c	Lmo2_activated	0	0	0	1	1	0
Gm16386	Lmo2_activated	0	0	0	1	1	0
Mrgpra6	Lmo2_activated	0	0	0	1	1	0
Blnk	Lmo2_activated	0	0	0	1	1	0
Shisa5	Lmo2_activated	0	0	0	1	1	0
Isg20	Lmo2_activated	0	0	0	1	1	0
Lrig2	Lmo2_activated	0	0	0	1	1	0
BC100530	Lmo2_activated	0	0	0	1	1	0
Nab2	Lmo2_activated	0	0	0	1	1	0
Gm13060	Lmo2_activated	0	0	0	1	1	0
Cntnap1	Lmo2_activated	0	0	0	1	1	0
Inf2	Lmo2_activated	0	0	0	1	1	0
Abhd2	Lmo2_activated	0	0	0	1	1	0
Tecpr1	Lmo2_activated	0	0	0	1	1	0
Mapk11	Lmo2_activated	0	0	0	1	1	0
Cd14	Lmo2_activated	0	0	0	1	1	0
Cnga1	Lmo2_activated	0	0	0	1	1	0
Tinagl1	Lmo2_activated	0	0	0	1	1	0
Epb4.1l4b	Lmo2_activated	0	0	0	1	1	0
Pglyrp2	Lmo2_activated	0	0	0	1	1	0
Zdhhc8	Lmo2_activated	0	0	0	1	1	0
LOC100044874	Lmo2_activated	0	0	0	1	1	0
Krt9	Lmo2_activated	0	0	0	1	1	0
9330199G10Rik	Lmo2_activated	0	0	0	1	1	0
S100a4	Lmo2_activated	0	0	0	1	1	0
Thbd	Lmo2_activated	0	0	0	1	1	0
Scn1b	Lmo2_activated	0	0	0	1	1	0
Olfr986	Lmo2_activated	0	0	0	1	1	0
Sept3	Lmo2_activated	0	0	0	1	1	0
Trpm2	Lmo2_activated	0	0	0	1	1	0
Tas1r1	Lmo2_activated	0	0	0	1	1	0
Rnf213	Lmo2_activated	0	0	0	1	1	0
Gpr146	Lmo2_activated	0	0	0	1	1	0
Tmprss4	Lmo2_activated	0	0	0	1	1	0
Fbxo30	Lmo2_activated	0	0	0	1	1	0
Lbh	Lmo2_activated	0	0	0	1	1	0
H2-DMa	Lmo2_activated	0	0	0	1	1	0
Kcnmb4	Lmo2_activated	0	0	0	1	1	0
Dtx1	Lmo2_activated	0	0	0	1	1	0
Scel	Lmo2_activated	0	0	0	1	1	0
4933433H22Rik	Lmo2_activated	0	0	0	1	1	0
Cdk18	Lmo2_activated	0	0	0	1	1	0
Actg2	Lmo2_activated	0	0	0	1	1	0
Agrn	Lmo2_activated	0	0	0	1	1	0
Wfikkn1	Lmo2_activated	0	0	0	1	1	0
Klk1b21	Lmo2_activated	0	0	0	1	1	0
Dusp1	Lmo2_activated	0	0	0	1	1	0
P2rx1	Lmo2_activated	0	0	0	1	1	0
Gm996	Lmo2_activated	0	0	0	1	1	0
Hspb3	Lmo2_activated	0	0	0	1	1	0
Olfr523	Lmo2_activated	0	0	0	1	1	0
Sytl1	Lmo2_activated	0	0	0	1	1	0
Plk3	Lmo2_activated	0	0	0	1	1	0
Flot1	Lmo2_activated	0	0	0	1	1	0
Gstt4	Lmo2_activated	0	0	0	1	1	0
Rhox2e	Lmo2_activated	0	0	0	1	1	0
Ptplad2	Lmo2_activated	0	0	0	1	1	0
E330013P08Rik	Lmo2_activated	0	0	0	1	1	0
Rasd1	Lmo2_activated	0	0	0	1	1	0
Il17rc	Lmo2_activated	0	0	0	1	1	0
Cebpd	Lmo2_activated	0	0	0	1	1	0
F10	Lmo2_activated	0	0	0	1	1	0
Cyp2d34	Lmo2_activated	0	0	0	1	1	0
Sgk1	Lmo2_activated	0	0	0	1	1	0
5830416P10Rik	Lmo2_activated	0	0	0	1	1	0
Sez6l2	Lmo2_activated	0	0	0	1	1	0
Hcst	Lmo2_activated	0	0	0	1	1	0
Dmpk	Lmo2_activated	0	0	0	1	1	0
Pilrb2	Lmo2_activated	0	0	0	1	1	0
Zfp831	Lmo2_activated	0	0	0	1	1	0
Gzmb	Lmo2_activated	0	0	0	1	1	0
Sqrdl	Lmo2_activated	0	0	0	1	1	0
Serpinh1	Lmo2_activated	0	0	0	1	1	0
Cxx1b	Lmo2_activated	0	0	0	1	1	0
Lta	Lmo2_activated	0	0	0	1	1	0
Ptcra	Lmo2_inhibited	-1	-1	-1	0	3	0
Slc16a5	Lmo2_inhibited	-1	0	0	-1	2	2
Cdkn1a	Lmo2_inhibited	-1	-1	0	0	2	2
Ctla4	Lmo2_inhibited	-1	-1	0	0	2	0
Tnfrsf8	Lmo2_inhibited	-1	0	-1	0	2	0
Rag2	Lmo2_inhibited	-1	0	0	-1	2	0
Bcl11b	Lmo2_inhibited	0	0	-1	-1	2	0
4933402N22Rik	Lmo2_inhibited	0	0	0	-1	1	8
Lyn	Lmo2_inhibited	-1	0	0	0	1	3
Pag1	Lmo2_inhibited	-1	0	0	0	1	2
Rhoh	Lmo2_inhibited	-1	0	0	0	1	2
Sdc1	Lmo2_inhibited	0	0	0	-1	1	2
Enah	Lmo2_inhibited	0	0	0	-1	1	2
Fabp5	Lmo2_inhibited	0	0	0	-1	1	2
Serp2	Lmo2_inhibited	0	0	0	-1	1	2
Gas7	Lmo2_inhibited	0	0	0	-1	1	2
Ldlrap1	Lmo2_inhibited	0	0	0	-1	1	2
Hist1h3g	Lmo2_inhibited	0	0	0	-1	1	2
Psmg1	Lmo2_inhibited	0	0	0	-1	1	2
Dusp22	Lmo2_inhibited	-1	0	0	0	1	1
Bcl2	Lmo2_inhibited	-1	0	0	0	1	1
Hs1bp3	Lmo2_inhibited	-1	0	0	0	1	1
Plcg2	Lmo2_inhibited	-1	0	0	0	1	1
Hivep3	Lmo2_inhibited	-1	0	0	0	1	1
Grasp	Lmo2_inhibited	-1	0	0	0	1	1
Spred1	Lmo2_inhibited	0	-1	0	0	1	1
Tmem38b	Lmo2_inhibited	0	-1	0	0	1	1
Lhfpl2	Lmo2_inhibited	0	-1	0	0	1	1
E2f2	Lmo2_inhibited	0	0	-1	0	1	1
Igf1	Lmo2_inhibited	0	0	0	-1	1	1
Gm595	Lmo2_inhibited	0	0	0	-1	1	1
Snx24	Lmo2_inhibited	0	0	0	-1	1	1
Acss1	Lmo2_inhibited	0	0	0	-1	1	1
Etv5	Lmo2_inhibited	0	0	0	-1	1	1
Ppic	Lmo2_inhibited	0	0	0	-1	1	1
Erg	Lmo2_inhibited	0	0	0	-1	1	1
Psd3	Lmo2_inhibited	0	0	0	-1	1	1
Selenbp1	Lmo2_inhibited	0	0	0	-1	1	1
Sox6	Lmo2_inhibited	0	0	0	-1	1	1
Ets2	Lmo2_inhibited	0	0	0	-1	1	1
Reep1	Lmo2_inhibited	0	0	0	-1	1	1
Bcat1	Lmo2_inhibited	0	0	0	-1	1	1
Ect2l	Lmo2_inhibited	0	0	0	-1	1	1
Hist1h3i	Lmo2_inhibited	0	0	0	-1	1	1
Eml6	Lmo2_inhibited	0	0	0	-1	1	1
Hist1h4i	Lmo2_inhibited	0	0	0	-1	1	1
Chd7	Lmo2_inhibited	0	0	0	-1	1	1
Fzd9	Lmo2_inhibited	0	0	0	-1	1	1
Cobll1	Lmo2_inhibited	0	0	0	-1	1	1
Olfr1508	Lmo2_inhibited	0	0	0	-1	1	1
Arsg	Lmo2_inhibited	0	0	0	-1	1	1
Lamtor3	Lmo2_inhibited	0	0	0	-1	1	1
Cdh17	Lmo2_inhibited	0	0	0	-1	1	1
Map2k6	Lmo2_inhibited	0	0	0	-1	1	1
Aldh1b1	Lmo2_inhibited	0	0	0	-1	1	1
Gpr20	Lmo2_inhibited	0	0	0	-1	1	1
Hist1h4m	Lmo2_inhibited	0	0	0	-1	1	1
Tlr9	Lmo2_inhibited	-1	0	0	0	1	0
Il34	Lmo2_inhibited	-1	0	0	0	1	0
Anxa1	Lmo2_inhibited	-1	0	0	0	1	0
Nlrp1b	Lmo2_inhibited	-1	0	0	0	1	0
Casp4	Lmo2_inhibited	-1	0	0	0	1	0
Irak1	Lmo2_inhibited	-1	0	0	0	1	0
Trim25	Lmo2_inhibited	-1	0	0	0	1	0
Tap1	Lmo2_inhibited	-1	0	0	0	1	0
Cd3e	Lmo2_inhibited	-1	0	0	0	1	0
Pstpip1	Lmo2_inhibited	-1	0	0	0	1	0
Nlrc5	Lmo2_inhibited	-1	0	0	0	1	0
Cd79b	Lmo2_inhibited	-1	0	0	0	1	0
Map3k5	Lmo2_inhibited	-1	0	0	0	1	0
Ifih1	Lmo2_inhibited	-1	0	0	0	1	0
Aim2	Lmo2_inhibited	-1	0	0	0	1	0
Bb21d1	Lmo2_inhibited	-1	0	0	0	1	0
Btk	Lmo2_inhibited	-1	0	0	0	1	0
Card9	Lmo2_inhibited	-1	0	0	0	1	0
Themis2	Lmo2_inhibited	-1	0	0	0	1	0
Il1rap	Lmo2_inhibited	-1	0	0	0	1	0
Ripk2	Lmo2_inhibited	-1	0	0	0	1	0
Iigp1	Lmo2_inhibited	-1	0	0	0	1	0
Tnfrsf13b	Lmo2_inhibited	-1	0	0	0	1	0
Icosl	Lmo2_inhibited	-1	0	0	0	1	0
Lck	Lmo2_inhibited	-1	0	0	0	1	0
Abl2	Lmo2_inhibited	-1	0	0	0	1	0
Ndrg1	Lmo2_inhibited	-1	0	0	0	1	0
Sgk3	Lmo2_inhibited	-1	0	0	0	1	0
Egln3	Lmo2_inhibited	-1	0	0	0	1	0
Dusp15	Lmo2_inhibited	-1	0	0	0	1	0
Spry2	Lmo2_inhibited	-1	0	0	0	1	0
Ltbr	Lmo2_inhibited	-1	0	0	0	1	0
Apobec1	Lmo2_inhibited	-1	0	0	0	1	0
Tnfrsf10b	Lmo2_inhibited	-1	0	0	0	1	0
Fes	Lmo2_inhibited	-1	0	0	0	1	0
Bmpr2	Lmo2_inhibited	-1	0	0	0	1	0
Pla2g4a	Lmo2_inhibited	-1	0	0	0	1	0
Six3	Lmo2_inhibited	-1	0	0	0	1	0
Pkd2	Lmo2_inhibited	-1	0	0	0	1	0
Pbx1	Lmo2_inhibited	-1	0	0	0	1	0
Esr2	Lmo2_inhibited	-1	0	0	0	1	0
Fer	Lmo2_inhibited	-1	0	0	0	1	0
Tal1	Lmo2_inhibited	-1	0	0	0	1	0
Thy1	Lmo2_inhibited	-1	0	0	0	1	0
Patz1	Lmo2_inhibited	-1	0	0	0	1	0
Tbx21	Lmo2_inhibited	-1	0	0	0	1	0
Rpik2	Lmo2_inhibited	-1	0	0	0	1	0
Malt1	Lmo2_inhibited	-1	0	0	0	1	0
Arl5c	Lmo2_inhibited	-1	0	0	0	1	0
H19	Lmo2_inhibited	-1	0	0	0	1	0
Rps6kl1	Lmo2_inhibited	-1	0	0	0	1	0
Cldn4	Lmo2_inhibited	-1	0	0	0	1	0
Tcrb11	Lmo2_inhibited	0	-1	0	0	1	0
Tcrbv6	Lmo2_inhibited	0	-1	0	0	1	0
Tcrbv13-1	Lmo2_inhibited	0	-1	0	0	1	0
Hoxa7	Lmo2_inhibited	0	-1	0	0	1	0
Tcrdv5	Lmo2_inhibited	0	-1	0	0	1	0
Zfp518b	Lmo2_inhibited	0	-1	0	0	1	0
Gja1	Lmo2_inhibited	0	-1	0	0	1	0
Klra3	Lmo2_inhibited	0	-1	0	0	1	0
Klra10	Lmo2_inhibited	0	-1	0	0	1	0
St6galnac3	Lmo2_inhibited	0	-1	0	0	1	0
Gprc5b	Lmo2_inhibited	0	-1	0	0	1	0
Kctd17	Lmo2_inhibited	0	-1	0	0	1	0
Myl1	Lmo2_inhibited	0	-1	0	0	1	0
Rasp1	Lmo2_inhibited	0	-1	0	0	1	0
Rps6ki1	Lmo2_inhibited	0	-1	0	0	1	0
Nsg2	Lmo2_inhibited	0	-1	0	0	1	0
Cd8b1	Lmo2_inhibited	0	-1	0	0	1	0
Itgae	Lmo2_inhibited	0	-1	0	0	1	0
Csf2ra	Lmo2_inhibited	0	-1	0	0	1	0
Fnbp1l	Lmo2_inhibited	0	-1	0	0	1	0
Ifitm1	Lmo2_inhibited	0	-1	0	0	1	0
Hoxa5	Lmo2_inhibited	0	-1	0	0	1	0
Klra7	Lmo2_inhibited	0	-1	0	0	1	0
Traf1	Lmo2_inhibited	0	-1	0	0	1	0
Golm1	Lmo2_inhibited	0	-1	0	0	1	0
Rhobtb3	Lmo2_inhibited	0	-1	0	0	1	0
Klra16	Lmo2_inhibited	0	-1	0	0	1	0
Klra13-ps	Lmo2_inhibited	0	-1	0	0	1	0
Il7r	Lmo2_inhibited	0	0	-1	0	1	0
Tnfrsf4	Lmo2_inhibited	0	0	-1	0	1	0
Fas	Lmo2_inhibited	0	0	-1	0	1	0
Hnrpll	Lmo2_inhibited	0	0	0	-1	1	0
Tjp2	Lmo2_inhibited	0	0	0	-1	1	0
Frmd5	Lmo2_inhibited	0	0	0	-1	1	0
Ninl	Lmo2_inhibited	0	0	0	-1	1	0
Itm2a	Lmo2_inhibited	0	0	0	-1	1	0
Syce2	Lmo2_inhibited	0	0	0	-1	1	0
St6gal1	Lmo2_inhibited	0	0	0	-1	1	0
Armcx3	Lmo2_inhibited	0	0	0	-1	1	0
Rangrf	Lmo2_inhibited	0	0	0	-1	1	0
Gpsm2	Lmo2_inhibited	0	0	0	-1	1	0
Vipr2	Lmo2_inhibited	0	0	0	-1	1	0
Hoxc4	Lmo2_inhibited	0	0	0	-1	1	0
Kbtbd10	Lmo2_inhibited	0	0	0	-1	1	0
Cd24a	Lmo2_inhibited	0	0	0	-1	1	0
Lpcat1	Lmo2_inhibited	0	0	0	-1	1	0
Hoxa11	Lmo2_inhibited	0	0	0	-1	1	0
Pdlim5	Lmo2_inhibited	0	0	0	-1	1	0
Tmem180	Lmo2_inhibited	0	0	0	-1	1	0
A930003A15Rik	Lmo2_inhibited	0	0	0	-1	1	0
Epdr1	Lmo2_inhibited	0	0	0	-1	1	0
2700086A05Rik	Lmo2_inhibited	0	0	0	-1	1	0
Slc28a2	Lmo2_inhibited	0	0	0	-1	1	0
Mlf1	Lmo2_inhibited	0	0	0	-1	1	0
Speer6-ps1	Lmo2_inhibited	0	0	0	-1	1	0
Speer2	Lmo2_inhibited	0	0	0	-1	1	0
Gm11110	Lmo2_inhibited	0	0	0	-1	1	0
Gtf2ird1	Lmo2_inhibited	0	0	0	-1	1	0
BB163080	Lmo2_inhibited	0	0	0	-1	1	0
Il31ra	Lmo2_inhibited	0	0	0	-1	1	0
Prelid2	Lmo2_inhibited	0	0	0	-1	1	0
Trnau1ap	Lmo2_inhibited	0	0	0	-1	1	0
Speer5-ps1	Lmo2_inhibited	0	0	0	-1	1	0
5430435G22Rik	Lmo2_inhibited	0	0	0	-1	1	0
Speer1-ps1	Lmo2_inhibited	0	0	0	-1	1	0
Retnlb	Lmo2_inhibited	0	0	0	-1	1	0
Cenpb	Lmo2_inhibited	0	0	0	-1	1	0
Nucb2	Lmo2_inhibited	0	0	0	-1	1	0
Sort1	Lmo2_inhibited	0	0	0	-1	1	0
Hoxa4	Lmo2_inhibited	0	0	0	-1	1	0
Tmem221	Lmo2_inhibited	0	0	0	-1	1	0
2810025M15Rik	Lmo2_inhibited	0	0	0	-1	1	0
Trav14n-1	Lmo2_inhibited	0	0	0	-1	1	0
Gm600	Lmo2_inhibited	0	0	0	-1	1	0
Rab31	Lmo2_inhibited	0	0	0	-1	1	0
Cox8b	Lmo2_inhibited	0	0	0	-1	1	0
Eif4ebp1	Lmo2_inhibited	0	0	0	-1	1	0
Prdx4	Lmo2_inhibited	0	0	0	-1	1	0
D430019H16Rik	Lmo2_inhibited	0	0	0	-1	1	0
Aurkc	Lmo2_inhibited	0	0	0	-1	1	0
Glt1d1	Lmo2_inhibited	0	0	0	-1	1	0
Dclk2	Lmo2_inhibited	0	0	0	-1	1	0
Gm2016	Lmo2_inhibited	0	0	0	-1	1	0
4930486L24Rik	Lmo2_inhibited	0	0	0	-1	1	0
Trpa1	Lmo2_inhibited	0	0	0	-1	1	0
Grhpr	Lmo2_inhibited	0	0	0	-1	1	0
Gm6938	Lmo2_inhibited	0	0	0	-1	1	0
Lrig3	Lmo2_inhibited	0	0	0	-1	1	0
Fbxo10	Lmo2_inhibited	0	0	0	-1	1	0
Llgl2	Lmo2_inhibited	0	0	0	-1	1	0
5730559C18Rik	Lmo2_inhibited	0	0	0	-1	1	0
LOC100503257	Lmo2_inhibited	0	0	0	-1	1	0
Foxf1a	Lmo2_inhibited	0	0	0	-1	1	0
Top1mt	Lmo2_inhibited	0	0	0	-1	1	0
Rpgr	Lmo2_inhibited	0	0	0	-1	1	0
Ada	Lmo2_inhibited	0	0	0	-1	1	0
Stxbp6	Lmo2_inhibited	0	0	0	-1	1	0
Ncs1	Lmo2_inhibited	0	0	0	-1	1	0
Wipi1	Lmo2_inhibited	0	0	0	-1	1	0
Nipa1	Lmo2_inhibited	0	0	0	-1	1	0
LOC640382	Lmo2_inhibited	0	0	0	-1	1	0
C130026L21Rik	Lmo2_inhibited	0	0	0	-1	1	0
Hist3h2ba	Lmo2_inhibited	0	0	0	-1	1	0
BC048355	Lmo2_inhibited	0	0	0	-1	1	0
Stam	Lmo2_inhibited	0	0	0	-1	1	0
Dnahc8	Lmo2_inhibited	0	0	0	-1	1	0
Ccbl2	Lmo2_inhibited	0	0	0	-1	1	0
4931440F15Rik	Lmo2_inhibited	0	0	0	-1	1	0
Gcg	Lmo2_inhibited	0	0	0	-1	1	0
Nav1	Lmo2_inhibited	0	0	0	-1	1	0
1190002H23Rik	Lmo2_inhibited	0	0	0	-1	1	0
Ccdc88a	Lmo2_inhibited	0	0	0	-1	1	0
Gli1	Lmo2_inhibited	0	0	0	-1	1	0
Pfn2	Lmo2_inhibited	0	0	0	-1	1	0
Cpped1	Lmo2_inhibited	0	0	0	-1	1	0
Prdm5	Lmo2_inhibited	0	0	0	-1	1	0
B4galt4	Lmo2_inhibited	0	0	0	-1	1	0
Armcx4	Lmo2_inhibited	0	0	0	-1	1	0
Stk39	Lmo2_inhibited	0	0	0	-1	1	0
Hoxa9	Lmo2_inhibited	0	0	0	-1	1	0
Zfp286	Lmo2_inhibited	0	0	0	-1	1	0
2810410L24Rik	Lmo2_inhibited	0	0	0	-1	1	0
Gm14085	Lmo2_inhibited	0	0	0	-1	1	0
Gm5581	Lmo2_inhibited	0	0	0	-1	1	0
Matk	Lmo2_inhibited	0	0	0	-1	1	0
2410022L05Rik	Lmo2_inhibited	0	0	0	-1	1	0
Gm4636	Lmo2_inhibited	0	0	0	-1	1	0
Tnik	Lmo2_inhibited	0	0	0	-1	1	0
R74862	Lmo2_inhibited	0	0	0	-1	1	0
Spef1	Lmo2_inhibited	0	0	0	-1	1	0
Lamb3	Lmo2_inhibited	0	0	0	-1	1	0
Fert2	Lmo2_inhibited	0	0	0	-1	1	0
2010204K13Rik	Lmo2_inhibited	0	0	0	-1	1	0
Xrcc5	Lmo2_inhibited	0	0	0	-1	1	0
1700113H08Rik	Lmo2_inhibited	0	0	0	-1	1	0
Hmgb3	Lmo2_inhibited	0	0	0	-1	1	0
Cdk14	Lmo2_inhibited	0	0	0	-1	1	0
Gm4532	Lmo2_inhibited	0	0	0	-1	1	0
Ltk	Lmo2_inhibited	0	0	0	-1	1	0
Arhgap12	Lmo2_inhibited	0	0	0	-1	1	0
Ttc39a	Lmo2_inhibited	0	0	0	-1	1	0
Plcg1	Lmo2_inhibited	0	0	0	-1	1	0
Gm7789	Lmo2_inhibited	0	0	0	-1	1	0
AI314604	Lmo2_inhibited	0	0	0	-1	1	0
2610318N02Rik	Lmo2_inhibited	0	0	0	-1	1	0
Arhgdig	Lmo2_inhibited	0	0	0	-1	1	0
Armcx6	Lmo2_inhibited	0	0	0	-1	1	0
Ntn1	Lmo2_inhibited	0	0	0	-1	1	0
Cacna1f	Lmo2_inhibited	0	0	0	-1	1	0
Ptgds	Lmo2_inhibited	0	0	0	-1	1	0
Arl1	Lmo2_inhibited	0	0	0	-1	1	0
D930023I05Rik	Lmo2_inhibited	0	0	0	-1	1	0
Traf5	Lmo2_inhibited	0	0	0	-1	1	0
Adam15	Lmo2_inhibited	0	0	0	-1	1	0
Gorasp1	Lmo2_inhibited	0	0	0	-1	1	0
BC020535	Lmo2_inhibited	0	0	0	-1	1	0
Gm5506	Lmo2_inhibited	0	0	0	-1	1	0
2610018G03Rik	Lmo2_inhibited	0	0	0	-1	1	0
Bhlha15	Lmo2_inhibited	0	0	0	-1	1	0
Fermt2	Lmo2_inhibited	0	0	0	-1	1	0
4833403I15Rik	Lmo2_inhibited	0	0	0	-1	1	0
Ankrd37	Lmo2_inhibited	0	0	0	-1	1	0
Als2cr4	Lmo2_inhibited	0	0	0	-1	1	0
Emr1	Lmo2_inhibited	0	0	0	-1	1	0
Fgd1	Lmo2_inhibited	0	0	0	-1	1	0
Ugt1a6b	Lmo2_inhibited	0	0	0	-1	1	0
Tspan32	Lmo2_inhibited	0	0	0	-1	1	0
Pipox	Lmo2_inhibited	0	0	0	-1	1	0
Atg4c	Lmo2_inhibited	0	0	0	-1	1	0
Magef1	Lmo2_inhibited	0	0	0	-1	1	0
4632434I11Rik	Lmo2_inhibited	0	0	0	-1	1	0
Rab27b	Lmo2_inhibited	0	0	0	-1	1	0
Uhrf2	Lmo2_inhibited	0	0	0	-1	1	0
Marveld3	Lmo2_inhibited	0	0	0	-1	1	0
Arhgap22	Lmo2_inhibited	0	0	0	-1	1	0
Car12	Lmo2_inhibited	0	0	0	-1	1	0
2610201A13Rik	Lmo2_inhibited	0	0	0	-1	1	0
2010001M09Rik	Lmo2_inhibited	0	0	0	-1	1	0
Cd5	Lmo2_inhibited	0	0	0	-1	1	0
Ctla2b	Lmo2_inhibited	0	0	0	-1	1	0
Slpi	Lmo2_inhibited	0	0	0	-1	1	0
Ptpla	Lmo2_inhibited	0	0	0	-1	1	0
Psma6	Lmo2_inhibited	0	0	0	-1	1	0
Tas2r109	Lmo2_inhibited	0	0	0	-1	1	0
Pla2g4d	Lmo2_inhibited	0	0	0	-1	1	0
Kif2c	Lmo2_inhibited	0	0	0	-1	1	0
Exo1	Lmo2_inhibited	0	0	0	-1	1	0
Zfp41	Lmo2_inhibited	0	0	0	-1	1	0
Lekr1	Lmo2_inhibited	0	0	0	-1	1	0
Casz1	Lmo2_inhibited	0	0	0	-1	1	0
Anp32e	Lmo2_inhibited	0	0	0	-1	1	0
Tnfsf9	Lmo2_inhibited	0	0	0	-1	1	0
Psat1	Lmo2_inhibited	0	0	0	-1	1	0
Capsl	Lmo2_inhibited	0	0	0	-1	1	0
Dtymk	Lmo2_inhibited	0	0	0	-1	1	0
Svip	Lmo2_inhibited	0	0	0	-1	1	0
Gtdc1	Lmo2_inhibited	0	0	0	-1	1	0
A830010M20Rik	Lmo2_inhibited	0	0	0	-1	1	0
Slc13a5	Lmo2_inhibited	0	0	0	-1	1	0
Papss1	Lmo2_inhibited	0	0	0	-1	1	0
Tmem44	Lmo2_inhibited	0	0	0	-1	1	0
Ddx4	Lmo2_inhibited	0	0	0	-1	1	0
Gas2	Lmo2_inhibited	0	0	0	-1	1	0
Shmt1	Lmo2_inhibited	0	0	0	-1	1	0
Hist1h2ba	Lmo2_inhibited	0	0	0	-1	1	0
Cnn3	Lmo2_inhibited	0	0	0	-1	1	0
Endog	Lmo2_inhibited	0	0	0	-1	1	0
Nmral1	Lmo2_inhibited	0	0	0	-1	1	0
Hist1h3a	Lmo2_inhibited	0	0	0	-1	1	0
Rps27a	Lmo2_inhibited	0	0	0	-1	1	0
Nck2	Lmo2_inhibited	0	0	0	-1	1	0
1810006J02Rik	Lmo2_inhibited	0	0	0	-1	1	0
4930520O04Rik	Lmo2_inhibited	0	0	0	-1	1	0
Gda	Lmo2_inhibited	0	0	0	-1	1	0
Arhgap23	Lmo2_inhibited	0	0	0	-1	1	0
Hoxa6	Lmo2_inhibited	0	0	0	-1	1	0
Kank2	Lmo2_inhibited	0	0	0	-1	1	0
C030048H21Rik	Lmo2_inhibited	0	0	0	-1	1	0
F13a1	Lmo2_inhibited	0	0	0	-1	1	0
Prf1	Lmo2_inhibited	0	0	0	-1	1	0
BC013712	Lmo2_inhibited	0	0	0	-1	1	0
Zhx3	Lmo2_inhibited	0	0	0	-1	1	0
Tmem206	Lmo2_inhibited	0	0	0	-1	1	0
B3galt5	Lmo2_inhibited	0	0	0	-1	1	0
Chl1	Lmo2_inhibited	0	0	0	-1	1	0
Enpp4	Lmo2_inhibited	0	0	0	-1	1	0
Fahd2a	Lmo2_inhibited	0	0	0	-1	1	0
Tmem101	Lmo2_inhibited	0	0	0	-1	1	0
Prpf19	Lmo2_inhibited	0	0	0	-1	1	0
Angpt1	not_agreed	1	0	1	-1	3	0
Cdkn2a	not_agreed	1	0	1	-1	3	0
Nod2	not_agreed	-1	0	0	1	2	2
Map3k8	not_agreed	-1	0	0	1	2	2
Bcl11a	not_agreed	-1	0	0	1	2	2
Pik3cd	not_agreed	-1	0	0	1	2	1
Ahr	not_agreed	-1	0	0	1	2	1
Ifng	not_agreed	-1	0	0	1	2	1
Rab11fip4	not_agreed	-1	0	0	1	2	1
Fasl	not_agreed	0	0	-1	1	2	1
Gpr183	not_agreed	-1	0	0	1	2	0
Tlr2	not_agreed	-1	0	0	1	2	0
Il2ra	not_agreed	-1	0	0	1	2	0
Unc93b1	not_agreed	-1	0	0	1	2	0
Oasl2	not_agreed	-1	0	0	1	2	0
Nlrx1	not_agreed	-1	0	0	1	2	0
Dhx58	not_agreed	-1	0	0	1	2	0
Gbp5	not_agreed	-1	0	0	1	2	0
Tbkbp1	not_agreed	-1	0	0	1	2	0
Tnfrsf1b	not_agreed	-1	0	0	1	2	0
Pura	not_agreed	-1	0	0	1	2	0
Mitf	not_agreed	-1	0	0	1	2	0
Ccr2	not_agreed	-1	0	0	1	2	0
Cpeb1	not_agreed	1	0	0	-1	2	0
Bmp7	not_agreed	1	0	0	-1	2	0
Samsn1	not_agreed	1	0	0	-1	2	0
Slc5a9	not_agreed	-1	0	0	1	2	0
Rorc	not_agreed	0	-1	0	1	2	0
Mpo	not_agreed	0	-1	0	1	2	0
Ccl5	not_agreed	0	-1	0	1	2	0
Sobp	not_agreed	0	1	0	-1	2	0
Rb1	not_agreed	0	0	-1	1	2	0
Tnfrsf18	not_agreed	0	0	-1	1	2	0

## Sheet: Notch
gene	class	Romero-Wolf_et_al_GSE148441_Phase1_LOF	Romero-Wolf_et_al_GSE148441_Phase2_LOF	deg_occurrence	Romero-Wolf_et_al_GSE148441_Phase1_RBPJk_nonpromoter_peak_number	Romero-Wolf_et_al_GSE148441_Phase2_RBPJk_nonpromoter_peak_number	Romero-Wolf_et_al_GSE148441_Phase1_RBPJk_promoter_peak_number	Romero-Wolf_et_al_GSE148441_Phase2_RBPJk_promoter_peak_number	Romero-Wolf_et_al_GSE148441_total_peak_occurrence
Bbc3	notch_inhibited	-1	-1	2	0	1	1	1	3
Zmat3	notch_inhibited	-1	-1	2	0	1	0	0	1
Cd28	notch_inhibited	-1	-1	2	0	1	0	0	1
Rarg	notch_inhibited	-1	-1	2	0	0	0	1	1
Id3	notch_inhibited	-1	-1	2	0	1	0	0	1
Cntnap1	notch_inhibited	-1	-1	2	0	0	0	1	1
Ly6c2	notch_inhibited	-1	-1	2	0	0	0	0	0
Eomes	notch_inhibited	-1	-1	2	0	0	0	0	0
Ly6c1	notch_inhibited	-1	-1	2	0	0	0	0	0
Cxcr3	notch_inhibited	-1	-1	2	0	0	0	0	0
Rora	notch_inhibited	-1	-1	2	0	0	0	0	0
Lgals3	notch_inhibited	-1	-1	2	0	0	0	0	0
Mpo	notch_inhibited	-1	-1	2	0	0	0	0	0
Ncr1	notch_inhibited	-1	-1	2	0	0	0	0	0
Susd2	notch_inhibited	-1	-1	2	0	0	0	0	0
Prtn3	notch_inhibited	-1	-1	2	0	0	0	0	0
Zbtb7b	notch_inhibited	-1	-1	2	0	0	0	0	0
Ikzf3	notch_inhibited	-1	-1	2	0	0	0	0	0
Tox2	notch_inhibited	-1	-1	2	0	0	0	0	0
Fam46a	notch_inhibited	-1	-1	2	0	0	0	0	0
Ahnak	notch_inhibited	-1	-1	2	0	0	0	0	0
Il2rb	notch_inhibited	-1	-1	2	0	0	0	0	0
Klrd1	notch_inhibited	-1	-1	2	0	0	0	0	0
Itm2a	notch_inhibited	-1	-1	2	0	0	0	0	0
Serpine2	notch_inhibited	-1	-1	2	0	0	0	0	0
Xdh	notch_inhibited	-1	-1	2	0	0	0	0	0
Il18r1	notch_inhibited	-1	-1	2	0	0	0	0	0
Dirc2	notch_inhibited	-1	-1	2	0	0	0	0	0
Vsir	notch_inhibited	-1	-1	2	0	0	0	0	0
Ms4a4b	notch_inhibited	-1	-1	2	0	0	0	0	0
Ccr5	notch_inhibited	-1	-1	2	0	0	0	0	0
Ccr2	notch_inhibited	-1	-1	2	0	0	0	0	0
Osbpl3	notch_inhibited	-1	-1	2	0	0	0	0	0
Fgl2	notch_inhibited	-1	-1	2	0	0	0	0	0
Kif1b	notch_inhibited	-1	-1	2	0	0	0	0	0
Pea15a	notch_inhibited	-1	-1	2	0	0	0	0	0
Slfn2	notch_inhibited	-1	-1	2	0	0	0	0	0
Paqr7	notch_inhibited	-1	-1	2	0	0	0	0	0
Samhd1	notch_inhibited	-1	-1	2	0	0	0	0	0
Asap1	notch_inhibited	-1	-1	2	0	0	0	0	0
Tnfsf14	notch_inhibited	-1	-1	2	0	0	0	0	0
Zbp1	notch_inhibited	-1	-1	2	0	0	0	0	0
Il18rap	notch_inhibited	-1	-1	2	0	0	0	0	0
Klrb1c	notch_inhibited	-1	0	1	0	6	0	0	6
Fcgr3	notch_inhibited	-1	0	1	1	4	0	1	6
Csf2ra	notch_inhibited	-1	0	1	2	3	0	0	5
Cebpa	notch_inhibited	-1	0	1	0	0	2	2	4
Ddit4	notch_inhibited	0	-1	1	2	1	0	1	4
Fcgr4	notch_inhibited	-1	0	1	1	2	0	0	3
Ctnnd1	notch_inhibited	-1	0	1	0	3	0	0	3
Socs3	notch_inhibited	-1	0	1	0	2	0	1	3
Rxra	notch_inhibited	0	-1	1	1	2	0	0	3
Hmga2	notch_inhibited	0	-1	1	0	3	0	0	3
Ctsc	notch_inhibited	-1	0	1	0	1	0	1	2
Dgat2	notch_inhibited	-1	0	1	0	1	0	1	2
Cyp4f18	notch_inhibited	-1	0	1	0	2	0	0	2
Il6st	notch_inhibited	-1	0	1	1	1	0	0	2
Tmem106a	notch_inhibited	-1	0	1	1	1	0	0	2
Ero1lb	notch_inhibited	-1	0	1	0	1	0	1	2
Irf8	notch_inhibited	-1	0	1	0	0	1	1	2
Tom1	notch_inhibited	-1	0	1	0	2	0	0	2
Ubash3b	notch_inhibited	-1	0	1	0	2	0	0	2
Skap2	notch_inhibited	-1	0	1	0	1	0	1	2
Tmx4	notch_inhibited	-1	0	1	0	0	1	1	2
Vcl	notch_inhibited	-1	0	1	0	0	1	1	2
Fam174a	notch_inhibited	-1	0	1	0	2	0	0	2
Abhd11	notch_inhibited	-1	0	1	0	1	0	1	2
Etv5	notch_inhibited	0	-1	1	0	0	0	2	2
Tmem178	notch_inhibited	-1	0	1	0	1	0	0	1
Ccl22	notch_inhibited	-1	0	1	0	1	0	0	1
Fcgr1	notch_inhibited	-1	0	1	0	1	0	0	1
Cldn15	notch_inhibited	-1	0	1	0	1	0	0	1
Ms4a6d	notch_inhibited	-1	0	1	0	1	0	0	1
Gpx3	notch_inhibited	-1	0	1	0	1	0	0	1
Hpse	notch_inhibited	-1	0	1	1	0	0	0	1
Arid3a	notch_inhibited	-1	0	1	0	1	0	0	1
Lgalsl	notch_inhibited	-1	0	1	0	0	0	1	1
Cebpb	notch_inhibited	-1	0	1	0	1	0	0	1
Fosl2	notch_inhibited	-1	0	1	0	0	0	1	1
Gpr84	notch_inhibited	-1	0	1	0	1	0	0	1
Plod3	notch_inhibited	-1	0	1	0	0	0	1	1
C1galt1c1	notch_inhibited	-1	0	1	0	0	0	1	1
Gapt	notch_inhibited	-1	0	1	0	1	0	0	1
Dstn	notch_inhibited	-1	0	1	0	0	0	1	1
Rap2a	notch_inhibited	-1	0	1	0	0	0	1	1
Inpp4a	notch_inhibited	-1	0	1	0	0	0	1	1
P4ha1	notch_inhibited	-1	0	1	0	0	0	1	1
Zeb2	notch_inhibited	-1	0	1	0	1	0	0	1
Msrb1	notch_inhibited	-1	0	1	0	0	0	1	1
Tmem50b	notch_inhibited	-1	0	1	0	0	0	1	1
Plaur	notch_inhibited	-1	0	1	0	1	0	0	1
Kdm7a	notch_inhibited	-1	0	1	0	1	0	0	1
Hmox1	notch_inhibited	-1	0	1	0	1	0	0	1
Blvrb	notch_inhibited	-1	0	1	0	0	0	1	1
Gclm	notch_inhibited	-1	0	1	0	0	0	1	1
Man1c1	notch_inhibited	-1	0	1	1	0	0	0	1
Slc30a1	notch_inhibited	-1	0	1	0	0	0	1	1
Vim	notch_inhibited	-1	0	1	0	0	0	1	1
Pafah2	notch_inhibited	-1	0	1	0	0	0	1	1
Sorl1	notch_inhibited	-1	0	1	0	1	0	0	1
Atp6v1a	notch_inhibited	-1	0	1	0	0	0	1	1
Aplp2	notch_inhibited	-1	0	1	0	1	0	0	1
Gla	notch_inhibited	-1	0	1	0	0	0	1	1
P3h1	notch_inhibited	-1	0	1	0	0	0	1	1
Neu1	notch_inhibited	-1	0	1	0	0	0	1	1
Selenon	notch_inhibited	-1	0	1	1	0	0	0	1
Ugdh	notch_inhibited	-1	0	1	0	0	0	1	1
Ctsb	notch_inhibited	-1	0	1	0	0	0	1	1
Tmem154	notch_inhibited	-1	0	1	1	0	0	0	1
Ralb	notch_inhibited	-1	0	1	0	0	0	1	1
Ncf1	notch_inhibited	-1	0	1	0	1	0	0	1
Sdf2l1	notch_inhibited	-1	0	1	0	0	0	1	1
Tmed3	notch_inhibited	-1	0	1	0	0	0	1	1
St8sia4	notch_inhibited	-1	0	1	0	1	0	0	1
Acap2	notch_inhibited	-1	0	1	0	0	0	1	1
Cst3	notch_inhibited	-1	0	1	0	0	0	1	1
Rara	notch_inhibited	-1	0	1	0	0	0	1	1
Gba	notch_inhibited	-1	0	1	0	1	0	0	1
Atp6v0c	notch_inhibited	-1	0	1	0	0	0	1	1
Ftl1	notch_inhibited	-1	0	1	0	0	0	1	1
Htra2	notch_inhibited	-1	0	1	0	0	0	1	1
Nfic	notch_inhibited	-1	0	1	0	1	0	0	1
Phf19	notch_inhibited	-1	0	1	0	1	0	0	1
Degs1	notch_inhibited	-1	0	1	0	0	0	1	1
Lmo4	notch_inhibited	-1	0	1	0	1	0	0	1
Znhit1	notch_inhibited	-1	0	1	0	0	0	1	1
Il27ra	notch_inhibited	0	-1	1	0	1	0	0	1
Btg2	notch_inhibited	0	-1	1	0	0	0	1	1
Igf1r	notch_inhibited	0	-1	1	0	1	0	0	1
Cbx7	notch_inhibited	0	-1	1	0	1	0	0	1
Parp3	notch_inhibited	0	-1	1	0	0	0	1	1
Tgtp1	notch_inhibited	0	-1	1	1	0	0	0	1
Ctxn1	notch_inhibited	0	-1	1	0	0	0	1	1
Tgtp2	notch_inhibited	0	-1	1	1	0	0	0	1
1190002N15Rik	notch_inhibited	0	-1	1	0	0	0	1	1
Mgst2	notch_inhibited	0	-1	1	0	1	0	0	1
Glis2	notch_inhibited	0	-1	1	0	1	0	0	1
Trp53inp2	notch_inhibited	0	-1	1	0	1	0	0	1
Itgb7	notch_inhibited	0	-1	1	0	0	0	1	1
Clec2d	notch_inhibited	0	-1	1	0	0	0	1	1
Kifc2	notch_inhibited	0	-1	1	0	0	0	1	1
Bcam	notch_inhibited	0	-1	1	0	1	0	0	1
Relb	notch_inhibited	0	-1	1	0	1	0	0	1
Lztfl1	notch_inhibited	0	-1	1	0	0	0	1	1
Pdcd1	notch_inhibited	0	-1	1	1	0	0	0	1
Egr2	notch_inhibited	0	-1	1	0	0	0	1	1
Batf3	notch_inhibited	0	-1	1	1	0	0	0	1
Tpsg1	notch_inhibited	-1	0	1	0	0	0	0	0
Tpsb2	notch_inhibited	-1	0	1	0	0	0	0	0
Samd3	notch_inhibited	-1	0	1	0	0	0	0	0
Cma1	notch_inhibited	-1	0	1	0	0	0	0	0
Maob	notch_inhibited	-1	0	1	0	0	0	0	0
F7	notch_inhibited	-1	0	1	0	0	0	0	0
Mmp8	notch_inhibited	-1	0	1	0	0	0	0	0
B430010I23Rik	notch_inhibited	-1	0	1	0	0	0	0	0
F10	notch_inhibited	-1	0	1	0	0	0	0	0
Il1f9	notch_inhibited	-1	0	1	0	0	0	0	0
Sema6d	notch_inhibited	-1	0	1	0	0	0	0	0
Dmkn	notch_inhibited	-1	0	1	0	0	0	0	0
Klrb1a	notch_inhibited	-1	0	1	0	0	0	0	0
Slpi	notch_inhibited	-1	0	1	0	0	0	0	0
Prom1	notch_inhibited	-1	0	1	0	0	0	0	0
Mtus1	notch_inhibited	-1	0	1	0	0	0	0	0
Tctex1d1	notch_inhibited	-1	0	1	0	0	0	0	0
Gda	notch_inhibited	-1	0	1	0	0	0	0	0
F13a1	notch_inhibited	-1	0	1	0	0	0	0	0
Wfdc21	notch_inhibited	-1	0	1	0	0	0	0	0
Spp1	notch_inhibited	-1	0	1	0	0	0	0	0
Tarm1	notch_inhibited	-1	0	1	0	0	0	0	0
BB031773	notch_inhibited	-1	0	1	0	0	0	0	0
Ms4a3	notch_inhibited	-1	0	1	0	0	0	0	0
Sgms2	notch_inhibited	-1	0	1	0	0	0	0	0
Lcn2	notch_inhibited	-1	0	1	0	0	0	0	0
Cd200r4	notch_inhibited	-1	0	1	0	0	0	0	0
B4galt6	notch_inhibited	-1	0	1	0	0	0	0	0
Abcd2	notch_inhibited	-1	0	1	0	0	0	0	0
Atp11a	notch_inhibited	-1	0	1	0	0	0	0	0
Gm21188	notch_inhibited	-1	0	1	0	0	0	0	0
Gm15350	notch_inhibited	-1	0	1	0	0	0	0	0
Mgst1	notch_inhibited	-1	0	1	0	0	0	0	0
Hp	notch_inhibited	-1	0	1	0	0	0	0	0
Kcnj2	notch_inhibited	-1	0	1	0	0	0	0	0
Inpp5j	notch_inhibited	-1	0	1	0	0	0	0	0
Olfm1	notch_inhibited	-1	0	1	0	0	0	0	0
Saa3	notch_inhibited	-1	0	1	0	0	0	0	0
Clec7a	notch_inhibited	-1	0	1	0	0	0	0	0
Tfec	notch_inhibited	-1	0	1	0	0	0	0	0
Ccr1	notch_inhibited	-1	0	1	0	0	0	0	0
Slc22a4	notch_inhibited	-1	0	1	0	0	0	0	0
Lilra6	notch_inhibited	-1	0	1	0	0	0	0	0
Dram1	notch_inhibited	-1	0	1	0	0	0	0	0
Vcan	notch_inhibited	-1	0	1	0	0	0	0	0
Pstpip2	notch_inhibited	-1	0	1	0	0	0	0	0
Pira2	notch_inhibited	-1	0	1	0	0	0	0	0
Fas	notch_inhibited	-1	0	1	0	0	0	0	0
App	notch_inhibited	-1	0	1	0	0	0	0	0
Lpl	notch_inhibited	-1	0	1	0	0	0	0	0
Bmx	notch_inhibited	-1	0	1	0	0	0	0	0
Thbs1	notch_inhibited	-1	0	1	0	0	0	0	0
C3	notch_inhibited	-1	0	1	0	0	0	0	0
Pira1	notch_inhibited	-1	0	1	0	0	0	0	0
Pira6	notch_inhibited	-1	0	1	0	0	0	0	0
Nrg1	notch_inhibited	-1	0	1	0	0	0	0	0
Pirb	notch_inhibited	-1	0	1	0	0	0	0	0
Gm14548	notch_inhibited	-1	0	1	0	0	0	0	0
Slc16a3	notch_inhibited	-1	0	1	0	0	0	0	0
Pira7	notch_inhibited	-1	0	1	0	0	0	0	0
Ccl2	notch_inhibited	-1	0	1	0	0	0	0	0
Pira4	notch_inhibited	-1	0	1	0	0	0	0	0
Pros1	notch_inhibited	-1	0	1	0	0	0	0	0
Ckb	notch_inhibited	-1	0	1	0	0	0	0	0
Itga1	notch_inhibited	-1	0	1	0	0	0	0	0
Clec5a	notch_inhibited	-1	0	1	0	0	0	0	0
Pira11	notch_inhibited	-1	0	1	0	0	0	0	0
Gas7	notch_inhibited	-1	0	1	0	0	0	0	0
Elane	notch_inhibited	-1	0	1	0	0	0	0	0
Mpeg1	notch_inhibited	-1	0	1	0	0	0	0	0
Mefv	notch_inhibited	-1	0	1	0	0	0	0	0
Lrg1	notch_inhibited	-1	0	1	0	0	0	0	0
Aoah	notch_inhibited	-1	0	1	0	0	0	0	0
Klra2	notch_inhibited	-1	0	1	0	0	0	0	0
Lbp	notch_inhibited	-1	0	1	0	0	0	0	0
Sowahc	notch_inhibited	-1	0	1	0	0	0	0	0
Anxa3	notch_inhibited	-1	0	1	0	0	0	0	0
Fgd4	notch_inhibited	-1	0	1	0	0	0	0	0
Gm15987	notch_inhibited	-1	0	1	0	0	0	0	0
Lyz1	notch_inhibited	-1	0	1	0	0	0	0	0
Tnfaip2	notch_inhibited	-1	0	1	0	0	0	0	0
Rab7b	notch_inhibited	-1	0	1	0	0	0	0	0
Nrg2	notch_inhibited	-1	0	1	0	0	0	0	0
Adora2b	notch_inhibited	-1	0	1	0	0	0	0	0
Lyz2	notch_inhibited	-1	0	1	0	0	0	0	0
0610040J01Rik	notch_inhibited	-1	0	1	0	0	0	0	0
S100a8	notch_inhibited	-1	0	1	0	0	0	0	0
P2ry1	notch_inhibited	-1	0	1	0	0	0	0	0
Sgip1	notch_inhibited	-1	0	1	0	0	0	0	0
Gatm	notch_inhibited	-1	0	1	0	0	0	0	0
Trem3	notch_inhibited	-1	0	1	0	0	0	0	0
Papss2	notch_inhibited	-1	0	1	0	0	0	0	0
Wfdc17	notch_inhibited	-1	0	1	0	0	0	0	0
Plau	notch_inhibited	-1	0	1	0	0	0	0	0
Rab20	notch_inhibited	-1	0	1	0	0	0	0	0
Lilrb4a	notch_inhibited	-1	0	1	0	0	0	0	0
Tlr4	notch_inhibited	-1	0	1	0	0	0	0	0
Ctsh	notch_inhibited	-1	0	1	0	0	0	0	0
Rin2	notch_inhibited	-1	0	1	0	0	0	0	0
C1rl	notch_inhibited	-1	0	1	0	0	0	0	0
Rhou	notch_inhibited	-1	0	1	0	0	0	0	0
Stom	notch_inhibited	-1	0	1	0	0	0	0	0
Mcemp1	notch_inhibited	-1	0	1	0	0	0	0	0
Cttnbp2nl	notch_inhibited	-1	0	1	0	0	0	0	0
Sqrdl	notch_inhibited	-1	0	1	0	0	0	0	0
Mt2	notch_inhibited	-1	0	1	0	0	0	0	0
Cd14	notch_inhibited	-1	0	1	0	0	0	0	0
Cebpd	notch_inhibited	-1	0	1	0	0	0	0	0
Dusp3	notch_inhibited	-1	0	1	0	0	0	0	0
Gm12709	notch_inhibited	-1	0	1	0	0	0	0	0
Cybb	notch_inhibited	-1	0	1	0	0	0	0	0
Nucb2	notch_inhibited	-1	0	1	0	0	0	0	0
Lilr4b	notch_inhibited	-1	0	1	0	0	0	0	0
Csf3r	notch_inhibited	-1	0	1	0	0	0	0	0
Tifab	notch_inhibited	-1	0	1	0	0	0	0	0
Dmxl2	notch_inhibited	-1	0	1	0	0	0	0	0
Gpnmb	notch_inhibited	-1	0	1	0	0	0	0	0
Mir7676-1	notch_inhibited	-1	0	1	0	0	0	0	0
Hk3	notch_inhibited	-1	0	1	0	0	0	0	0
AI839979	notch_inhibited	-1	0	1	0	0	0	0	0
Mir7676-2	notch_inhibited	-1	0	1	0	0	0	0	0
Raph1	notch_inhibited	-1	0	1	0	0	0	0	0
Il13ra1	notch_inhibited	-1	0	1	0	0	0	0	0
Csf2rb2	notch_inhibited	-1	0	1	0	0	0	0	0
Rnf144b	notch_inhibited	-1	0	1	0	0	0	0	0
Ifitm6	notch_inhibited	-1	0	1	0	0	0	0	0
Smpdl3a	notch_inhibited	-1	0	1	0	0	0	0	0
Rassf4	notch_inhibited	-1	0	1	0	0	0	0	0
Csf2rb	notch_inhibited	-1	0	1	0	0	0	0	0
Igsf6	notch_inhibited	-1	0	1	0	0	0	0	0
Ctsg	notch_inhibited	-1	0	1	0	0	0	0	0
Cd200r1	notch_inhibited	-1	0	1	0	0	0	0	0
Sirpa	notch_inhibited	-1	0	1	0	0	0	0	0
Ifi30	notch_inhibited	-1	0	1	0	0	0	0	0
Btla	notch_inhibited	-1	0	1	0	0	0	0	0
Mocos	notch_inhibited	-1	0	1	0	0	0	0	0
Rnf217	notch_inhibited	-1	0	1	0	0	0	0	0
2022-09-10	notch_inhibited	-1	0	1	0	0	0	0	0
Cdc42bpb	notch_inhibited	-1	0	1	0	0	0	0	0
Tpst1	notch_inhibited	-1	0	1	0	0	0	0	0
Fkbp11	notch_inhibited	-1	0	1	0	0	0	0	0
Ccl9	notch_inhibited	-1	0	1	0	0	0	0	0
Il18bp	notch_inhibited	-1	0	1	0	0	0	0	0
S100a9	notch_inhibited	-1	0	1	0	0	0	0	0
Flot2	notch_inhibited	-1	0	1	0	0	0	0	0
Pld1	notch_inhibited	-1	0	1	0	0	0	0	0
Ms4a4c	notch_inhibited	-1	0	1	0	0	0	0	0
Osgin1	notch_inhibited	-1	0	1	0	0	0	0	0
Hacd4	notch_inhibited	-1	0	1	0	0	0	0	0
Bnip3	notch_inhibited	-1	0	1	0	0	0	0	0
Cd302	notch_inhibited	-1	0	1	0	0	0	0	0
Map4k5	notch_inhibited	-1	0	1	0	0	0	0	0
Alpk1	notch_inhibited	-1	0	1	0	0	0	0	0
Lrrk2	notch_inhibited	-1	0	1	0	0	0	0	0
Selenom	notch_inhibited	-1	0	1	0	0	0	0	0
Sntb1	notch_inhibited	-1	0	1	0	0	0	0	0
Cebpe	notch_inhibited	-1	0	1	0	0	0	0	0
Rpph1	notch_inhibited	-1	0	1	0	0	0	0	0
Fbxo4	notch_inhibited	-1	0	1	0	0	0	0	0
Prss16	notch_inhibited	-1	0	1	0	0	0	0	0
Slc8b1	notch_inhibited	-1	0	1	0	0	0	0	0
Sdc3	notch_inhibited	-1	0	1	0	0	0	0	0
Cd300lf	notch_inhibited	-1	0	1	0	0	0	0	0
Ppp1r3d	notch_inhibited	-1	0	1	0	0	0	0	0
Nos1ap	notch_inhibited	-1	0	1	0	0	0	0	0
Depdc7	notch_inhibited	-1	0	1	0	0	0	0	0
Csf1	notch_inhibited	-1	0	1	0	0	0	0	0
Arhgap31	notch_inhibited	-1	0	1	0	0	0	0	0
Selenbp2	notch_inhibited	-1	0	1	0	0	0	0	0
Sdc1	notch_inhibited	-1	0	1	0	0	0	0	0
Rab32	notch_inhibited	-1	0	1	0	0	0	0	0
Cfp	notch_inhibited	-1	0	1	0	0	0	0	0
Ugt1a6a	notch_inhibited	-1	0	1	0	0	0	0	0
Selenbp1	notch_inhibited	-1	0	1	0	0	0	0	0
Alas1	notch_inhibited	-1	0	1	0	0	0	0	0
Ugt1a6b	notch_inhibited	-1	0	1	0	0	0	0	0
Ugt1a1	notch_inhibited	-1	0	1	0	0	0	0	0
Ugt1a2	notch_inhibited	-1	0	1	0	0	0	0	0
Ugt1a5	notch_inhibited	-1	0	1	0	0	0	0	0
Klrk1	notch_inhibited	-1	0	1	0	0	0	0	0
Ugt1a10	notch_inhibited	-1	0	1	0	0	0	0	0
Ugt1a9	notch_inhibited	-1	0	1	0	0	0	0	0
Gpr15	notch_inhibited	-1	0	1	0	0	0	0	0
Mmp19	notch_inhibited	-1	0	1	0	0	0	0	0
Dgkg	notch_inhibited	-1	0	1	0	0	0	0	0
Eps8	notch_inhibited	-1	0	1	0	0	0	0	0
Slc6a9	notch_inhibited	-1	0	1	0	0	0	0	0
Ctsl	notch_inhibited	-1	0	1	0	0	0	0	0
F630028O10Rik	notch_inhibited	-1	0	1	0	0	0	0	0
Il6ra	notch_inhibited	-1	0	1	0	0	0	0	0
Cask	notch_inhibited	-1	0	1	0	0	0	0	0
Ugt1a7c	notch_inhibited	-1	0	1	0	0	0	0	0
Hsd11b1	notch_inhibited	-1	0	1	0	0	0	0	0
Gm7694	notch_inhibited	-1	0	1	0	0	0	0	0
Scnn1a	notch_inhibited	-1	0	1	0	0	0	0	0
Dse	notch_inhibited	-1	0	1	0	0	0	0	0
Dnase1l1	notch_inhibited	-1	0	1	0	0	0	0	0
Naip2	notch_inhibited	-1	0	1	0	0	0	0	0
Dhdh	notch_inhibited	-1	0	1	0	0	0	0	0
Adgre1	notch_inhibited	-1	0	1	0	0	0	0	0
Tlr2	notch_inhibited	-1	0	1	0	0	0	0	0
Smpdl3b	notch_inhibited	-1	0	1	0	0	0	0	0
Dhrs7	notch_inhibited	-1	0	1	0	0	0	0	0
Met	notch_inhibited	-1	0	1	0	0	0	0	0
Ifi211	notch_inhibited	-1	0	1	0	0	0	0	0
Vill	notch_inhibited	-1	0	1	0	0	0	0	0
Ctss	notch_inhibited	-1	0	1	0	0	0	0	0
Psap	notch_inhibited	-1	0	1	0	0	0	0	0
Scpep1	notch_inhibited	-1	0	1	0	0	0	0	0
Id1	notch_inhibited	-1	0	1	0	0	0	0	0
Gbp5	notch_inhibited	-1	0	1	0	0	0	0	0
Slc31a2	notch_inhibited	-1	0	1	0	0	0	0	0
Stx11	notch_inhibited	-1	0	1	0	0	0	0	0
Svip	notch_inhibited	-1	0	1	0	0	0	0	0
Cpeb2	notch_inhibited	-1	0	1	0	0	0	0	0
St14	notch_inhibited	-1	0	1	0	0	0	0	0
Zeb2os	notch_inhibited	-1	0	1	0	0	0	0	0
Atf3	notch_inhibited	-1	0	1	0	0	0	0	0
Ltb4r1	notch_inhibited	-1	0	1	0	0	0	0	0
Fndc3b	notch_inhibited	-1	0	1	0	0	0	0	0
Sulf2	notch_inhibited	-1	0	1	0	0	0	0	0
Dubr	notch_inhibited	-1	0	1	0	0	0	0	0
Mitf	notch_inhibited	-1	0	1	0	0	0	0	0
Scarf1	notch_inhibited	-1	0	1	0	0	0	0	0
Ero1l	notch_inhibited	-1	0	1	0	0	0	0	0
Clec12a	notch_inhibited	-1	0	1	0	0	0	0	0
5730508B09Rik	notch_inhibited	-1	0	1	0	0	0	0	0
Eepd1	notch_inhibited	-1	0	1	0	0	0	0	0
Pygl	notch_inhibited	-1	0	1	0	0	0	0	0
Ms4a6c	notch_inhibited	-1	0	1	0	0	0	0	0
Pld4	notch_inhibited	-1	0	1	0	0	0	0	0
Nxpe4	notch_inhibited	-1	0	1	0	0	0	0	0
C1qtnf6	notch_inhibited	-1	0	1	0	0	0	0	0
Pi16	notch_inhibited	-1	0	1	0	0	0	0	0
Inppl1	notch_inhibited	-1	0	1	0	0	0	0	0
Arrdc4	notch_inhibited	-1	0	1	0	0	0	0	0
Gbp2	notch_inhibited	-1	0	1	0	0	0	0	0
1700020L24Rik	notch_inhibited	-1	0	1	0	0	0	0	0
Ifi209	notch_inhibited	-1	0	1	0	0	0	0	0
Tnfsfm13	notch_inhibited	-1	0	1	0	0	0	0	0
Sh3tc1	notch_inhibited	-1	0	1	0	0	0	0	0
Gstm1	notch_inhibited	-1	0	1	0	0	0	0	0
Atp1a3	notch_inhibited	-1	0	1	0	0	0	0	0
Aim1	notch_inhibited	-1	0	1	0	0	0	0	0
Stambpl1	notch_inhibited	-1	0	1	0	0	0	0	0
Ctdspl	notch_inhibited	-1	0	1	0	0	0	0	0
Tbkbp1	notch_inhibited	-1	0	1	0	0	0	0	0
F830016B08Rik	notch_inhibited	-1	0	1	0	0	0	0	0
Lmo2	notch_inhibited	-1	0	1	0	0	0	0	0
Nfil3	notch_inhibited	-1	0	1	0	0	0	0	0
Evi5	notch_inhibited	-1	0	1	0	0	0	0	0
Sh3pxd2b	notch_inhibited	-1	0	1	0	0	0	0	0
Itsn1	notch_inhibited	-1	0	1	0	0	0	0	0
Sgms1	notch_inhibited	-1	0	1	0	0	0	0	0
Adam15	notch_inhibited	-1	0	1	0	0	0	0	0
Ica1	notch_inhibited	-1	0	1	0	0	0	0	0
Mgl2	notch_inhibited	-1	0	1	0	0	0	0	0
Ttc39c	notch_inhibited	-1	0	1	0	0	0	0	0
Naip1	notch_inhibited	-1	0	1	0	0	0	0	0
Tmem38b	notch_inhibited	-1	0	1	0	0	0	0	0
Pik3r6	notch_inhibited	-1	0	1	0	0	0	0	0
Emb	notch_inhibited	-1	0	1	0	0	0	0	0
Gm14005	notch_inhibited	-1	0	1	0	0	0	0	0
Pvr	notch_inhibited	-1	0	1	0	0	0	0	0
Abhd5	notch_inhibited	-1	0	1	0	0	0	0	0
Sema6b	notch_inhibited	-1	0	1	0	0	0	0	0
Gm4841	notch_inhibited	-1	0	1	0	0	0	0	0
Amot	notch_inhibited	-1	0	1	0	0	0	0	0
Spry2	notch_inhibited	-1	0	1	0	0	0	0	0
Nhsl2	notch_inhibited	-1	0	1	0	0	0	0	0
Gsr	notch_inhibited	-1	0	1	0	0	0	0	0
Glrx	notch_inhibited	-1	0	1	0	0	0	0	0
Ap3s1	notch_inhibited	-1	0	1	0	0	0	0	0
Tceal8	notch_inhibited	-1	0	1	0	0	0	0	0
Ckap4	notch_inhibited	-1	0	1	0	0	0	0	0
Arhgef11	notch_inhibited	-1	0	1	0	0	0	0	0
Lamc1	notch_inhibited	-1	0	1	0	0	0	0	0
Elovl7	notch_inhibited	-1	0	1	0	0	0	0	0
Gca	notch_inhibited	-1	0	1	0	0	0	0	0
Eno1	notch_inhibited	-1	0	1	0	0	0	0	0
Eno1b	notch_inhibited	-1	0	1	0	0	0	0	0
Peli2	notch_inhibited	-1	0	1	0	0	0	0	0
Card9	notch_inhibited	-1	0	1	0	0	0	0	0
Kcnk6	notch_inhibited	-1	0	1	0	0	0	0	0
Pfkp	notch_inhibited	-1	0	1	0	0	0	0	0
Vps13c	notch_inhibited	-1	0	1	0	0	0	0	0
Dip2a	notch_inhibited	-1	0	1	0	0	0	0	0
Ctsz	notch_inhibited	-1	0	1	0	0	0	0	0
Bzrap1	notch_inhibited	-1	0	1	0	0	0	0	0
Tnfrsf1a	notch_inhibited	-1	0	1	0	0	0	0	0
Scamp1	notch_inhibited	-1	0	1	0	0	0	0	0
Ifngr2	notch_inhibited	-1	0	1	0	0	0	0	0
Ly6a	notch_inhibited	-1	0	1	0	0	0	0	0
Chd7	notch_inhibited	-1	0	1	0	0	0	0	0
Plod1	notch_inhibited	-1	0	1	0	0	0	0	0
Sgpl1	notch_inhibited	-1	0	1	0	0	0	0	0
Capg	notch_inhibited	-1	0	1	0	0	0	0	0
Itgb5	notch_inhibited	-1	0	1	0	0	0	0	0
Lamp2	notch_inhibited	-1	0	1	0	0	0	0	0
Igsf8	notch_inhibited	-1	0	1	0	0	0	0	0
Iigp1	notch_inhibited	-1	0	1	0	0	0	0	0
Cd99l2	notch_inhibited	-1	0	1	0	0	0	0	0
Tifa	notch_inhibited	-1	0	1	0	0	0	0	0
Rgs14	notch_inhibited	-1	0	1	0	0	0	0	0
Mapkapk3	notch_inhibited	-1	0	1	0	0	0	0	0
Tigar	notch_inhibited	-1	0	1	0	0	0	0	0
Naip6	notch_inhibited	-1	0	1	0	0	0	0	0
Lamp1	notch_inhibited	-1	0	1	0	0	0	0	0
Aifm2	notch_inhibited	-1	0	1	0	0	0	0	0
G6pdx	notch_inhibited	-1	0	1	0	0	0	0	0
Naip7	notch_inhibited	-1	0	1	0	0	0	0	0
Slc35e4	notch_inhibited	-1	0	1	0	0	0	0	0
Tgm1	notch_inhibited	-1	0	1	0	0	0	0	0
Itpripl2	notch_inhibited	-1	0	1	0	0	0	0	0
Lpcat1	notch_inhibited	-1	0	1	0	0	0	0	0
Hsd3b7	notch_inhibited	-1	0	1	0	0	0	0	0
Clec10a	notch_inhibited	-1	0	1	0	0	0	0	0
Arid5b	notch_inhibited	-1	0	1	0	0	0	0	0
Ctbs	notch_inhibited	-1	0	1	0	0	0	0	0
Cldn12	notch_inhibited	-1	0	1	0	0	0	0	0
Nfam1	notch_inhibited	-1	0	1	0	0	0	0	0
2210016F16Rik	notch_inhibited	-1	0	1	0	0	0	0	0
E2f2	notch_inhibited	-1	0	1	0	0	0	0	0
Idh1	notch_inhibited	-1	0	1	0	0	0	0	0
Soat1	notch_inhibited	-1	0	1	0	0	0	0	0
Slc2a1	notch_inhibited	-1	0	1	0	0	0	0	0
Ocrl	notch_inhibited	-1	0	1	0	0	0	0	0
Gorasp1	notch_inhibited	-1	0	1	0	0	0	0	0
Ncf4	notch_inhibited	-1	0	1	0	0	0	0	0
Ssx2ip	notch_inhibited	-1	0	1	0	0	0	0	0
Mfsd1	notch_inhibited	-1	0	1	0	0	0	0	0
Tiparp	notch_inhibited	-1	0	1	0	0	0	0	0
Cmtm3	notch_inhibited	-1	0	1	0	0	0	0	0
Glipr2	notch_inhibited	-1	0	1	0	0	0	0	0
Pdlim5	notch_inhibited	-1	0	1	0	0	0	0	0
Zfp516	notch_inhibited	-1	0	1	0	0	0	0	0
Il3ra	notch_inhibited	-1	0	1	0	0	0	0	0
Dclre1a	notch_inhibited	-1	0	1	0	0	0	0	0
Nqo2	notch_inhibited	-1	0	1	0	0	0	0	0
Tirap	notch_inhibited	-1	0	1	0	0	0	0	0
Dtx4	notch_inhibited	-1	0	1	0	0	0	0	0
Clock	notch_inhibited	-1	0	1	0	0	0	0	0
Frrs1	notch_inhibited	-1	0	1	0	0	0	0	0
Megf9	notch_inhibited	-1	0	1	0	0	0	0	0
Plin3	notch_inhibited	-1	0	1	0	0	0	0	0
Slc2a6	notch_inhibited	-1	0	1	0	0	0	0	0
1600014C10Rik	notch_inhibited	-1	0	1	0	0	0	0	0
Ap5b1	notch_inhibited	-1	0	1	0	0	0	0	0
Atp6v1b2	notch_inhibited	-1	0	1	0	0	0	0	0
Asah1	notch_inhibited	-1	0	1	0	0	0	0	0
Tspo	notch_inhibited	-1	0	1	0	0	0	0	0
Naip5	notch_inhibited	-1	0	1	0	0	0	0	0
Slc36a1	notch_inhibited	-1	0	1	0	0	0	0	0
Plpp2	notch_inhibited	-1	0	1	0	0	0	0	0
Slc36a4	notch_inhibited	-1	0	1	0	0	0	0	0
Chpt1	notch_inhibited	-1	0	1	0	0	0	0	0
Hexa	notch_inhibited	-1	0	1	0	0	0	0	0
Ppm1m	notch_inhibited	-1	0	1	0	0	0	0	0
Hvcn1	notch_inhibited	-1	0	1	0	0	0	0	0
Klrb1f	notch_inhibited	-1	0	1	0	0	0	0	0
G6pd2	notch_inhibited	-1	0	1	0	0	0	0	0
Ctnna1	notch_inhibited	-1	0	1	0	0	0	0	0
Lyst	notch_inhibited	-1	0	1	0	0	0	0	0
Nlrp3	notch_inhibited	-1	0	1	0	0	0	0	0
Grn	notch_inhibited	-1	0	1	0	0	0	0	0
Pja1	notch_inhibited	-1	0	1	0	0	0	0	0
Casp4	notch_inhibited	-1	0	1	0	0	0	0	0
Rps6ka4	notch_inhibited	-1	0	1	0	0	0	0	0
Aldoart1	notch_inhibited	-1	0	1	0	0	0	0	0
Galc	notch_inhibited	-1	0	1	0	0	0	0	0
Aldoa	notch_inhibited	-1	0	1	0	0	0	0	0
Slc35f6	notch_inhibited	-1	0	1	0	0	0	0	0
AB124611	notch_inhibited	-1	0	1	0	0	0	0	0
Tcn2	notch_inhibited	-1	0	1	0	0	0	0	0
Neat1	notch_inhibited	-1	0	1	0	0	0	0	0
Anxa2	notch_inhibited	-1	0	1	0	0	0	0	0
Rab3d	notch_inhibited	-1	0	1	0	0	0	0	0
Gng12	notch_inhibited	-1	0	1	0	0	0	0	0
Hlx	notch_inhibited	-1	0	1	0	0	0	0	0
P2ry2	notch_inhibited	-1	0	1	0	0	0	0	0
Pik3ap1	notch_inhibited	-1	0	1	0	0	0	0	0
Atrnl1	notch_inhibited	-1	0	1	0	0	0	0	0
Tor1a	notch_inhibited	-1	0	1	0	0	0	0	0
Prdx4	notch_inhibited	-1	0	1	0	0	0	0	0
Plpp5	notch_inhibited	-1	0	1	0	0	0	0	0
Tmem9b	notch_inhibited	-1	0	1	0	0	0	0	0
Nek6	notch_inhibited	-1	0	1	0	0	0	0	0
Abcc4	notch_inhibited	-1	0	1	0	0	0	0	0
Rbms1	notch_inhibited	-1	0	1	0	0	0	0	0
Tmem63a	notch_inhibited	-1	0	1	0	0	0	0	0
Fes	notch_inhibited	-1	0	1	0	0	0	0	0
Stx2	notch_inhibited	-1	0	1	0	0	0	0	0
Pstpip1	notch_inhibited	-1	0	1	0	0	0	0	0
Snx8	notch_inhibited	-1	0	1	0	0	0	0	0
Dok3	notch_inhibited	-1	0	1	0	0	0	0	0
Ltbr	notch_inhibited	-1	0	1	0	0	0	0	0
Tbc1d2b	notch_inhibited	-1	0	1	0	0	0	0	0
Adap1	notch_inhibited	-1	0	1	0	0	0	0	0
Ly9	notch_inhibited	-1	0	1	0	0	0	0	0
Itgb2	notch_inhibited	-1	0	1	0	0	0	0	0
Pqlc3	notch_inhibited	-1	0	1	0	0	0	0	0
Mid1ip1	notch_inhibited	-1	0	1	0	0	0	0	0
Tmem2	notch_inhibited	-1	0	1	0	0	0	0	0
Vwa5a	notch_inhibited	-1	0	1	0	0	0	0	0
Bag3	notch_inhibited	-1	0	1	0	0	0	0	0
Susd6	notch_inhibited	-1	0	1	0	0	0	0	0
Atp6v0b	notch_inhibited	-1	0	1	0	0	0	0	0
Sbno2	notch_inhibited	-1	0	1	0	0	0	0	0
Atp6v0c-ps2	notch_inhibited	-1	0	1	0	0	0	0	0
Nagpa	notch_inhibited	-1	0	1	0	0	0	0	0
Ehbp1l1	notch_inhibited	-1	0	1	0	0	0	0	0
Ctbp2	notch_inhibited	-1	0	1	0	0	0	0	0
Tet2	notch_inhibited	-1	0	1	0	0	0	0	0
Arhgef12	notch_inhibited	-1	0	1	0	0	0	0	0
Gpsm2	notch_inhibited	-1	0	1	0	0	0	0	0
Atrn	notch_inhibited	-1	0	1	0	0	0	0	0
Cept1	notch_inhibited	-1	0	1	0	0	0	0	0
Slc25a24	notch_inhibited	-1	0	1	0	0	0	0	0
Pgd	notch_inhibited	-1	0	1	0	0	0	0	0
Slc27a1	notch_inhibited	0	-1	1	0	0	0	0	0
Rasgrp1	notch_inhibited	0	-1	1	0	0	0	0	0
Pld3	notch_inhibited	0	-1	1	0	0	0	0	0
1300002E11Rik	notch_inhibited	0	-1	1	0	0	0	0	0
Foxj2	notch_inhibited	0	-1	1	0	0	0	0	0
Pgr	notch_inhibited	0	-1	1	0	0	0	0	0
Vamp1	notch_inhibited	0	-1	1	0	0	0	0	0
Tanc1	notch_inhibited	0	-1	1	0	0	0	0	0
Suox	notch_inhibited	0	-1	1	0	0	0	0	0
Glipr1	notch_inhibited	0	-1	1	0	0	0	0	0
Slc43a2	notch_inhibited	0	-1	1	0	0	0	0	0
Furin	notch_inhibited	0	-1	1	0	0	0	0	0
Adamts10	notch_inhibited	0	-1	1	0	0	0	0	0
Ddah2	notch_inhibited	0	-1	1	0	0	0	0	0
Rrp12	notch_inhibited	0	-1	1	0	0	0	0	0
Foxo1	notch_inhibited	0	-1	1	0	0	0	0	0
Itk	notch_inhibited	0	-1	1	0	0	0	0	0
Card6	notch_inhibited	0	-1	1	0	0	0	0	0
Cpa3	notch_inhibited	0	-1	1	0	0	0	0	0
Faah	notch_inhibited	0	-1	1	0	0	0	0	0
Ccr7	notch_inhibited	0	-1	1	0	0	0	0	0
Prr7	notch_inhibited	0	-1	1	0	0	0	0	0
Fam102a	notch_inhibited	0	-1	1	0	0	0	0	0
Fut7	notch_inhibited	0	-1	1	0	0	0	0	0
Ptk2b	notch_inhibited	0	-1	1	0	0	0	0	0
Gimap5	notch_inhibited	0	-1	1	0	0	0	0	0
Slc9a9	notch_inhibited	0	-1	1	0	0	0	0	0
Gm12185	notch_inhibited	0	-1	1	0	0	0	0	0
Sytl2	notch_inhibited	0	-1	1	0	0	0	0	0
Gabbr1	notch_inhibited	0	-1	1	0	0	0	0	0
Mical2	notch_inhibited	0	-1	1	0	0	0	0	0
Slc37a3	notch_inhibited	0	-1	1	0	0	0	0	0
5830411N06Rik	notch_inhibited	0	-1	1	0	0	0	0	0
Mef2a	notch_inhibited	0	-1	1	0	0	0	0	0
Itgae	notch_inhibited	0	-1	1	0	0	0	0	0
Ramp3	notch_inhibited	0	-1	1	0	0	0	0	0
Zfp467	notch_inhibited	0	-1	1	0	0	0	0	0
Card11	notch_inhibited	0	-1	1	0	0	0	0	0
Gm11978	notch_inhibited	0	-1	1	0	0	0	0	0
Cd52	notch_inhibited	0	-1	1	0	0	0	0	0
Cd96	notch_inhibited	0	-1	1	0	0	0	0	0
Rab19	notch_inhibited	0	-1	1	0	0	0	0	0
Inf2	notch_inhibited	0	-1	1	0	0	0	0	0
A930024E05Rik	notch_inhibited	0	-1	1	0	0	0	0	0
Podnl1	notch_inhibited	0	-1	1	0	0	0	0	0
Dbn1	notch_inhibited	0	-1	1	0	0	0	0	0
S100a6	notch_inhibited	0	-1	1	0	0	0	0	0
Tox	notch_inhibited	0	-1	1	0	0	0	0	0
Sox13	notch_inhibited	0	-1	1	0	0	0	0	0
Zbtb4	notch_inhibited	0	-1	1	0	0	0	0	0
Rrad	notch_inhibited	0	-1	1	0	0	0	0	0
Traf1	notch_inhibited	0	-1	1	0	0	0	0	0
Ltb	notch_inhibited	0	-1	1	0	0	0	0	0
Sox5	notch_inhibited	0	-1	1	0	0	0	0	0
Nipal1	notch_inhibited	0	-1	1	0	0	0	0	0
Sema4f	notch_inhibited	0	-1	1	0	0	0	0	0
Acot11	notch_inhibited	0	-1	1	0	0	0	0	0
St6galnac5	notch_inhibited	0	-1	1	0	0	0	0	0
Wfs1	notch_inhibited	0	-1	1	0	0	0	0	0
Slc18a2	notch_inhibited	0	-1	1	0	0	0	0	0
Tle2	notch_inhibited	0	-1	1	0	0	0	0	0
Prmt2	notch_inhibited	0	-1	1	0	0	0	0	0
Fam129a	notch_inhibited	0	-1	1	0	0	0	0	0
Zfp827	notch_inhibited	0	-1	1	0	0	0	0	0
Themis	notch_inhibited	0	-1	1	0	0	0	0	0
Slc27a6	notch_inhibited	0	-1	1	0	0	0	0	0
Adamtsl3	notch_inhibited	0	-1	1	0	0	0	0	0
Gimap8	notch_inhibited	0	-1	1	0	0	0	0	0
Grtp1	notch_inhibited	0	-1	1	0	0	0	0	0
Icos	notch_inhibited	0	-1	1	0	0	0	0	0
Phlda3	notch_inhibited	0	-1	1	0	0	0	0	0
Hdac9	notch_inhibited	0	-1	1	0	0	0	0	0
Nt5e	notch_inhibited	0	-1	1	0	0	0	0	0
Mpp4	notch_inhibited	0	-1	1	0	0	0	0	0
Amica1	notch_inhibited	0	-1	1	0	0	0	0	0
Slc22a17	notch_inhibited	0	-1	1	0	0	0	0	0
Ctsw	notch_inhibited	0	-1	1	0	0	0	0	0
Cx3cr1	notch_inhibited	0	-1	1	0	0	0	0	0
Dnm1	notch_inhibited	0	-1	1	0	0	0	0	0
Cdh24	notch_inhibited	0	-1	1	0	0	0	0	0
Cd163l1	notch_inhibited	0	-1	1	0	0	0	0	0
Bcl3	notch_inhibited	0	-1	1	0	0	0	0	0
Tlr1	notch_inhibited	0	-1	1	0	0	0	0	0
Lpar6	notch_inhibited	0	-1	1	0	0	0	0	0
Rnf43	notch_inhibited	0	-1	1	0	0	0	0	0
Olfr523	notch_inhibited	0	-1	1	0	0	0	0	0
S100a4	notch_inhibited	0	-1	1	0	0	0	0	0
Serpina3f	notch_inhibited	0	-1	1	0	0	0	0	0
Stx3	notch_inhibited	0	-1	1	0	0	0	0	0
9330175E14Rik	notch_inhibited	0	-1	1	0	0	0	0	0
Cd226	notch_inhibited	0	-1	1	0	0	0	0	0
Pim2	notch_inhibited	0	-1	1	0	0	0	0	0
Egr3	notch_inhibited	0	-1	1	0	0	0	0	0
Maf	notch_inhibited	0	-1	1	0	0	0	0	0
Ppm1e	notch_inhibited	0	-1	1	0	0	0	0	0
St6gal1	notch_inhibited	0	-1	1	0	0	0	0	0
Rhbdl3	notch_inhibited	0	-1	1	0	0	0	0	0
Tmem51	notch_inhibited	0	-1	1	0	0	0	0	0
Rasgef1b	notch_inhibited	0	-1	1	0	0	0	0	0
Gimap3	notch_inhibited	0	-1	1	0	0	0	0	0
Gzmc	notch_inhibited	0	-1	1	0	0	0	0	0
Gimap4	notch_inhibited	0	-1	1	0	0	0	0	0
Syn2	notch_inhibited	0	-1	1	0	0	0	0	0
Plekhf1	notch_inhibited	0	-1	1	0	0	0	0	0
Tgfb3	notch_inhibited	0	-1	1	0	0	0	0	0
Tnni1	notch_inhibited	0	-1	1	0	0	0	0	0
Meis3	notch_inhibited	0	-1	1	0	0	0	0	0
Pglyrp1	notch_inhibited	0	-1	1	0	0	0	0	0
Atp1b2	notch_inhibited	0	-1	1	0	0	0	0	0
Ccr9	notch_inhibited	0	-1	1	0	0	0	0	0
Fam179a	notch_inhibited	0	-1	1	0	0	0	0	0
Xcl1	notch_inhibited	0	-1	1	0	0	0	0	0
Ccl3	notch_inhibited	0	-1	1	0	0	0	0	0
Ccr8	notch_inhibited	0	-1	1	0	0	0	0	0
Gem	notch_inhibited	0	-1	1	0	0	0	0	0
Cd74	notch_inhibited	0	-1	1	0	0	0	0	0
Cxcr6	notch_inhibited	0	-1	1	0	0	0	0	0
St3gal6	notch_inhibited	0	-1	1	0	0	0	0	0
Gm15511	notch_inhibited	0	-1	1	0	0	0	0	0
Pxdc1	notch_inhibited	0	-1	1	0	0	0	0	0
Jchain	notch_inhibited	0	-1	1	0	0	0	0	0
Rorc	notch_inhibited	0	-1	1	0	0	0	0	0
S100a3	notch_inhibited	0	-1	1	0	0	0	0	0
Spon2	notch_inhibited	0	-1	1	0	0	0	0	0
Cxcl10	notch_inhibited	0	-1	1	0	0	0	0	0
Sdc4	notch_inhibited	0	-1	1	0	0	0	0	0
Fam124b	notch_inhibited	0	-1	1	0	0	0	0	0
Cacna1e	notch_inhibited	0	-1	1	0	0	0	0	0
Lingo4	notch_inhibited	0	-1	1	0	0	0	0	0
Dtx1	notch_activated	1	1	2	1	2	0	0	3
Rasal1	notch_activated	1	1	2	1	2	0	0	3
Il2ra	notch_activated	1	1	2	0	2	0	0	2
Nrarp	notch_activated	1	1	2	1	1	0	0	2
Myl4	notch_activated	1	1	2	1	1	0	0	2
B4galnt2	notch_activated	1	1	2	1	0	0	1	2
Notch1	notch_activated	1	1	2	1	1	0	0	2
Il31ra	notch_activated	1	1	2	1	1	0	0	2
Olfm5	notch_activated	1	1	2	1	0	0	0	1
Fbp1	notch_activated	1	1	2	0	0	0	1	1
Erg	notch_activated	1	1	2	0	1	0	0	1
Notch3	notch_activated	1	1	2	0	1	0	0	1
Zcchc2	notch_activated	1	1	2	0	0	0	1	1
Plekha7	notch_activated	1	1	2	0	0	0	0	0
Rag1	notch_activated	1	1	2	0	0	0	0	0
Drc7	notch_activated	1	1	2	0	0	0	0	0
Bpifc	notch_activated	1	1	2	0	0	0	0	0
Mdfi	notch_activated	1	1	2	0	0	0	0	0
Nsg2	notch_activated	1	1	2	0	0	0	0	0
Tas1r1	notch_activated	1	1	2	0	0	0	0	0
B3galt5	notch_activated	1	1	2	0	0	0	0	0
AW011738	notch_activated	1	1	2	0	0	0	0	0
Deptor	notch_activated	1	1	2	0	0	0	0	0
Bcl2l14	notch_activated	1	1	2	0	0	0	0	0
Cd3g	notch_activated	1	1	2	0	0	0	0	0
Gm9920	notch_activated	1	1	2	0	0	0	0	0
Fam69b	notch_activated	1	1	2	0	0	0	0	0
Ephb2	notch_activated	1	1	2	0	0	0	0	0
Ppic	notch_activated	1	1	2	0	0	0	0	0
Marcks	notch_activated	1	0	1	1	3	0	0	4
Sox4	notch_activated	1	0	1	0	3	0	1	4
Hes1	notch_activated	1	0	1	0	1	1	1	3
Dusp5	notch_activated	1	0	1	0	1	1	1	3
Mex3a	notch_activated	1	0	1	1	2	0	0	3
Zfp36l2	notch_activated	1	0	1	2	1	0	0	3
Ahcy	notch_activated	0	1	1	0	3	0	0	3
Tmem121	notch_activated	1	0	1	0	2	0	0	2
Prss2	notch_activated	1	0	1	1	1	0	0	2
Lax1	notch_activated	1	0	1	0	0	1	1	2
Shf	notch_activated	1	0	1	0	2	0	0	2
Tgfbr1	notch_activated	1	0	1	1	0	0	1	2
Parp16	notch_activated	1	0	1	0	2	0	0	2
Tsc22d1	notch_activated	1	0	1	0	0	0	2	2
Isg15	notch_activated	1	0	1	0	0	1	1	2
Prkch	notch_activated	1	0	1	1	1	0	0	2
Rapgef2	notch_activated	1	0	1	1	1	0	0	2
Mta3	notch_activated	1	0	1	1	1	0	0	2
Zfp810	notch_activated	1	0	1	0	0	1	1	2
Hist1h4f	notch_activated	0	1	1	0	2	0	0	2
Col15a1	notch_activated	1	0	1	1	0	0	0	1
Camk2a	notch_activated	1	0	1	0	1	0	0	1
Pdgfrb	notch_activated	1	0	1	0	1	0	0	1
Blk	notch_activated	1	0	1	0	1	0	0	1
Gdpd1	notch_activated	1	0	1	0	0	0	1	1
Il1r1	notch_activated	1	0	1	1	0	0	0	1
Myl10	notch_activated	1	0	1	0	1	0	0	1
Lck	notch_activated	1	0	1	0	1	0	0	1
Dpp4	notch_activated	1	0	1	0	1	0	0	1
Ctla4	notch_activated	1	0	1	0	1	0	0	1
2810408A11Rik	notch_activated	1	0	1	0	0	0	1	1
Capn5	notch_activated	1	0	1	1	0	0	0	1
Kbtbd11	notch_activated	1	0	1	0	1	0	0	1
Rnf122	notch_activated	1	0	1	0	0	0	1	1
Rtn4rl1	notch_activated	1	0	1	0	0	0	1	1
Tgm2	notch_activated	1	0	1	1	0	0	0	1
Cd27	notch_activated	1	0	1	0	0	0	1	1
Ccdc85c	notch_activated	1	0	1	0	0	0	1	1
4930427A07Rik	notch_activated	1	0	1	0	0	0	1	1
Hectd2	notch_activated	1	0	1	0	1	0	0	1
Ablim1	notch_activated	1	0	1	0	1	0	0	1
Ncs1	notch_activated	1	0	1	0	1	0	0	1
Mex3b	notch_activated	1	0	1	0	1	0	0	1
Khdrbs3	notch_activated	1	0	1	0	1	0	0	1
Grap2	notch_activated	1	0	1	1	0	0	0	1
Repin1	notch_activated	1	0	1	0	0	0	1	1
Srl	notch_activated	1	0	1	0	1	0	0	1
Aff3	notch_activated	1	0	1	1	0	0	0	1
Mfsd2a	notch_activated	1	0	1	0	1	0	0	1
Ndst1	notch_activated	1	0	1	1	0	0	0	1
Dennd3	notch_activated	1	0	1	0	1	0	0	1
Cd34	notch_activated	1	0	1	0	1	0	0	1
Kif17	notch_activated	1	0	1	0	0	0	1	1
Gpc2	notch_activated	1	0	1	0	0	0	1	1
Lzts2	notch_activated	1	0	1	0	1	0	0	1
Ppp1r13b	notch_activated	1	0	1	0	0	1	0	1
Rundc3b	notch_activated	1	0	1	0	0	0	1	1
Snap47	notch_activated	1	0	1	0	1	0	0	1
Frat2	notch_activated	1	0	1	0	0	0	1	1
Doc2g	notch_activated	1	0	1	0	0	0	1	1
Pik3ip1	notch_activated	1	0	1	0	1	0	0	1
Stat4	notch_activated	1	0	1	0	1	0	0	1
Sik1	notch_activated	1	0	1	0	0	0	1	1
Cep97	notch_activated	1	0	1	0	1	0	0	1
Jmy	notch_activated	1	0	1	0	1	0	0	1
4931428F04Rik	notch_activated	1	0	1	0	1	0	0	1
Eef2k	notch_activated	1	0	1	0	1	0	0	1
Prr5	notch_activated	1	0	1	0	1	0	0	1
Pgap3	notch_activated	1	0	1	0	1	0	0	1
Socs5	notch_activated	1	0	1	0	1	0	0	1
St3gal2	notch_activated	1	0	1	1	0	0	0	1
Wdr6	notch_activated	1	0	1	0	0	0	1	1
Pdlim1	notch_activated	1	0	1	0	1	0	0	1
Pde7a	notch_activated	1	0	1	0	1	0	0	1
Strbp	notch_activated	1	0	1	1	0	0	0	1
Paip2	notch_activated	1	0	1	0	0	0	1	1
Cux1	notch_activated	1	0	1	0	1	0	0	1
Prkag2	notch_activated	1	0	1	0	0	0	1	1
Klhl18	notch_activated	1	0	1	1	0	0	0	1
Hook1	notch_activated	1	0	1	0	1	0	0	1
Pde3b	notch_activated	1	0	1	0	1	0	0	1
Sh2d5	notch_activated	1	0	1	0	0	0	1	1
Tia1	notch_activated	1	0	1	0	0	0	1	1
Skp1a	notch_activated	1	0	1	0	0	0	1	1
Ddx6	notch_activated	1	0	1	0	1	0	0	1
Phtf2	notch_activated	1	0	1	0	0	0	1	1
Bst1	notch_activated	0	1	1	0	1	0	0	1
Akap6	notch_activated	0	1	1	0	1	0	0	1
Ccdc18	notch_activated	0	1	1	0	0	0	1	1
Pask	notch_activated	0	1	1	0	0	0	1	1
Myc	notch_activated	0	1	1	0	0	0	1	1
Lair1	notch_activated	0	1	1	1	0	0	0	1
Tmem131	notch_activated	0	1	1	0	1	0	0	1
Btk	notch_activated	0	1	1	0	0	0	1	1
Alms1	notch_activated	0	1	1	0	0	0	1	1
Paics	notch_activated	0	1	1	0	0	0	1	1
Alox5ap	notch_activated	0	1	1	0	1	0	0	1
Cldn2	notch_activated	1	0	1	0	0	0	0	0
Chit1	notch_activated	1	0	1	0	0	0	0	0
A630095N17Rik	notch_activated	1	0	1	0	0	0	0	0
Khdc1a	notch_activated	1	0	1	0	0	0	0	0
Khdc1c	notch_activated	1	0	1	0	0	0	0	0
Khdc1b	notch_activated	1	0	1	0	0	0	0	0
Try4	notch_activated	1	0	1	0	0	0	0	0
Sema3c	notch_activated	1	0	1	0	0	0	0	0
Slc9a2	notch_activated	1	0	1	0	0	0	0	0
Hbb-b2	notch_activated	1	0	1	0	0	0	0	0
Hbb-bt	notch_activated	1	0	1	0	0	0	0	0
Rag2	notch_activated	1	0	1	0	0	0	0	0
Slc27a2	notch_activated	1	0	1	0	0	0	0	0
Hbb-b1	notch_activated	1	0	1	0	0	0	0	0
Hbb-bs	notch_activated	1	0	1	0	0	0	0	0
Hes5	notch_activated	1	0	1	0	0	0	0	0
8430430B14Rik	notch_activated	1	0	1	0	0	0	0	0
Hnf4a	notch_activated	1	0	1	0	0	0	0	0
Gm5111	notch_activated	1	0	1	0	0	0	0	0
Pkd2l1	notch_activated	1	0	1	0	0	0	0	0
Gzma	notch_activated	1	0	1	0	0	0	0	0
Tspan9	notch_activated	1	0	1	0	0	0	0	0
Fasl	notch_activated	1	0	1	0	0	0	0	0
Esm1	notch_activated	1	0	1	0	0	0	0	0
5730559C18Rik	notch_activated	1	0	1	0	0	0	0	0
Adamdec1	notch_activated	1	0	1	0	0	0	0	0
Arpp21	notch_activated	1	0	1	0	0	0	0	0
Slc35d3	notch_activated	1	0	1	0	0	0	0	0
Sstr2	notch_activated	1	0	1	0	0	0	0	0
Itgax	notch_activated	1	0	1	0	0	0	0	0
Cd22	notch_activated	1	0	1	0	0	0	0	0
Gpr25	notch_activated	1	0	1	0	0	0	0	0
H19	notch_activated	1	0	1	0	0	0	0	0
Gm10409	notch_activated	1	0	1	0	0	0	0	0
Cd5	notch_activated	1	0	1	0	0	0	0	0
1500009L16Rik	notch_activated	1	0	1	0	0	0	0	0
Lcn4	notch_activated	1	0	1	0	0	0	0	0
Ptprf	notch_activated	1	0	1	0	0	0	0	0
Ggt5	notch_activated	1	0	1	0	0	0	0	0
Cpne5	notch_activated	1	0	1	0	0	0	0	0
5830418P13Rik	notch_activated	1	0	1	0	0	0	0	0
Tmtc2	notch_activated	1	0	1	0	0	0	0	0
Hbegf	notch_activated	1	0	1	0	0	0	0	0
Il17rb	notch_activated	1	0	1	0	0	0	0	0
Tbxa2r	notch_activated	1	0	1	0	0	0	0	0
Arhgap32	notch_activated	1	0	1	0	0	0	0	0
Gfra1	notch_activated	1	0	1	0	0	0	0	0
Tspan2	notch_activated	1	0	1	0	0	0	0	0
Ldlrad4	notch_activated	1	0	1	0	0	0	0	0
Evpl	notch_activated	1	0	1	0	0	0	0	0
Spsb4	notch_activated	1	0	1	0	0	0	0	0
Itgad	notch_activated	1	0	1	0	0	0	0	0
Gm3488	notch_activated	1	0	1	0	0	0	0	0
Gm3317	notch_activated	1	0	1	0	0	0	0	0
D630039A03Rik	notch_activated	1	0	1	0	0	0	0	0
Efna4	notch_activated	1	0	1	0	0	0	0	0
Gm3500	notch_activated	1	0	1	0	0	0	0	0
Sema7a	notch_activated	1	0	1	0	0	0	0	0
Emp1	notch_activated	1	0	1	0	0	0	0	0
Hemgn	notch_activated	1	0	1	0	0	0	0	0
Dkkl1	notch_activated	1	0	1	0	0	0	0	0
Snn	notch_activated	1	0	1	0	0	0	0	0
Tubb3	notch_activated	1	0	1	0	0	0	0	0
Pglyrp2	notch_activated	1	0	1	0	0	0	0	0
Mrc2	notch_activated	1	0	1	0	0	0	0	0
Gm3636	notch_activated	1	0	1	0	0	0	0	0
Colq	notch_activated	1	0	1	0	0	0	0	0
9030619P08Rik	notch_activated	1	0	1	0	0	0	0	0
Gm3383	notch_activated	1	0	1	0	0	0	0	0
5830416I19Rik	notch_activated	1	0	1	0	0	0	0	0
Thsd1	notch_activated	1	0	1	0	0	0	0	0
Ybx2	notch_activated	1	0	1	0	0	0	0	0
Epcam	notch_activated	1	0	1	0	0	0	0	0
Fam169b	notch_activated	1	0	1	0	0	0	0	0
Mrgpre	notch_activated	1	0	1	0	0	0	0	0
Siglecf	notch_activated	1	0	1	0	0	0	0	0
Dnmt3b	notch_activated	1	0	1	0	0	0	0	0
Arhgef5	notch_activated	1	0	1	0	0	0	0	0
Slc25a53	notch_activated	1	0	1	0	0	0	0	0
Dzip1	notch_activated	1	0	1	0	0	0	0	0
Col9a3	notch_activated	1	0	1	0	0	0	0	0
Tspan13	notch_activated	1	0	1	0	0	0	0	0
Zfp184	notch_activated	1	0	1	0	0	0	0	0
Fam171a2	notch_activated	1	0	1	0	0	0	0	0
Chdh	notch_activated	1	0	1	0	0	0	0	0
Tcf7	notch_activated	1	0	1	0	0	0	0	0
Rtp4	notch_activated	1	0	1	0	0	0	0	0
Dnajc6	notch_activated	1	0	1	0	0	0	0	0
Arhgap6	notch_activated	1	0	1	0	0	0	0	0
Serpinb6b	notch_activated	1	0	1	0	0	0	0	0
Fcrl1	notch_activated	1	0	1	0	0	0	0	0
Cxxc5	notch_activated	1	0	1	0	0	0	0	0
Tmprss3	notch_activated	1	0	1	0	0	0	0	0
Apcdd1	notch_activated	1	0	1	0	0	0	0	0
Sash1	notch_activated	1	0	1	0	0	0	0	0
Strip2	notch_activated	1	0	1	0	0	0	0	0
Acy3	notch_activated	1	0	1	0	0	0	0	0
Slc35f2	notch_activated	1	0	1	0	0	0	0	0
Marcksl1	notch_activated	1	0	1	0	0	0	0	0
Slc26a11	notch_activated	1	0	1	0	0	0	0	0
Oas2	notch_activated	1	0	1	0	0	0	0	0
1500017E21Rik	notch_activated	1	0	1	0	0	0	0	0
Cacna1d	notch_activated	1	0	1	0	0	0	0	0
Dusp2	notch_activated	1	0	1	0	0	0	0	0
Nxpe5	notch_activated	1	0	1	0	0	0	0	0
Angptl2	notch_activated	1	0	1	0	0	0	0	0
Thy1	notch_activated	1	0	1	0	0	0	0	0
Pomgnt2	notch_activated	1	0	1	0	0	0	0	0
Ralgps2	notch_activated	1	0	1	0	0	0	0	0
Abcb9	notch_activated	1	0	1	0	0	0	0	0
Itih5	notch_activated	1	0	1	0	0	0	0	0
Trp53i11	notch_activated	1	0	1	0	0	0	0	0
Crip1	notch_activated	1	0	1	0	0	0	0	0
Bcl9l	notch_activated	1	0	1	0	0	0	0	0
Kctd14	notch_activated	1	0	1	0	0	0	0	0
Whrn	notch_activated	1	0	1	0	0	0	0	0
Cbx2	notch_activated	1	0	1	0	0	0	0	0
Sh3pxd2a	notch_activated	1	0	1	0	0	0	0	0
Pard6g	notch_activated	1	0	1	0	0	0	0	0
Ggact	notch_activated	1	0	1	0	0	0	0	0
Cd6	notch_activated	1	0	1	0	0	0	0	0
Bdh1	notch_activated	1	0	1	0	0	0	0	0
Trim13	notch_activated	1	0	1	0	0	0	0	0
Sept6	notch_activated	1	0	1	0	0	0	0	0
Ssbp3	notch_activated	1	0	1	0	0	0	0	0
Spint2	notch_activated	1	0	1	0	0	0	0	0
Ahdc1	notch_activated	1	0	1	0	0	0	0	0
Sgsh	notch_activated	1	0	1	0	0	0	0	0
Rcor2	notch_activated	1	0	1	0	0	0	0	0
Ypel1	notch_activated	1	0	1	0	0	0	0	0
Nfkbie	notch_activated	1	0	1	0	0	0	0	0
Traf4	notch_activated	1	0	1	0	0	0	0	0
Agrn	notch_activated	1	0	1	0	0	0	0	0
Rras2	notch_activated	1	0	1	0	0	0	0	0
Epb41l4b	notch_activated	1	0	1	0	0	0	0	0
Fkbp5	notch_activated	1	0	1	0	0	0	0	0
Msi2	notch_activated	1	0	1	0	0	0	0	0
Trf	notch_activated	1	0	1	0	0	0	0	0
Gm16897	notch_activated	1	0	1	0	0	0	0	0
Il12rb2	notch_activated	1	0	1	0	0	0	0	0
Kcnc3	notch_activated	1	0	1	0	0	0	0	0
Frmd6	notch_activated	1	0	1	0	0	0	0	0
Fads3	notch_activated	1	0	1	0	0	0	0	0
Cd24a	notch_activated	1	0	1	0	0	0	0	0
Fam65a	notch_activated	1	0	1	0	0	0	0	0
Actn1	notch_activated	1	0	1	0	0	0	0	0
Entpd5	notch_activated	1	0	1	0	0	0	0	0
Zik1	notch_activated	1	0	1	0	0	0	0	0
Trim34b	notch_activated	1	0	1	0	0	0	0	0
Mcoln2	notch_activated	1	0	1	0	0	0	0	0
Trim34a	notch_activated	1	0	1	0	0	0	0	0
Oasl2	notch_activated	1	0	1	0	0	0	0	0
Ubash3a	notch_activated	1	0	1	0	0	0	0	0
Kazn	notch_activated	1	0	1	0	0	0	0	0
Tmem176b	notch_activated	1	0	1	0	0	0	0	0
Irf7	notch_activated	1	0	1	0	0	0	0	0
Bcl11a	notch_activated	1	0	1	0	0	0	0	0
Zdhhc8	notch_activated	1	0	1	0	0	0	0	0
Cd244	notch_activated	1	0	1	0	0	0	0	0
Adgra3	notch_activated	1	0	1	0	0	0	0	0
Epsti1	notch_activated	1	0	1	0	0	0	0	0
H2-Ob	notch_activated	1	0	1	0	0	0	0	0
Fbxo7	notch_activated	1	0	1	0	0	0	0	0
Ipcef1	notch_activated	1	0	1	0	0	0	0	0
Smad7	notch_activated	1	0	1	0	0	0	0	0
Usp11	notch_activated	1	0	1	0	0	0	0	0
Tacc2	notch_activated	1	0	1	0	0	0	0	0
Scai	notch_activated	1	0	1	0	0	0	0	0
E130308A19Rik	notch_activated	1	0	1	0	0	0	0	0
Zfp362	notch_activated	1	0	1	0	0	0	0	0
Mov10	notch_activated	1	0	1	0	0	0	0	0
Jade2	notch_activated	1	0	1	0	0	0	0	0
Fmnl3	notch_activated	1	0	1	0	0	0	0	0
Rabgap1l	notch_activated	1	0	1	0	0	0	0	0
Slco4a1	notch_activated	1	0	1	0	0	0	0	0
Ttc3	notch_activated	1	0	1	0	0	0	0	0
Tbc1d16	notch_activated	1	0	1	0	0	0	0	0
Csad	notch_activated	1	0	1	0	0	0	0	0
Fam84b	notch_activated	1	0	1	0	0	0	0	0
Ick	notch_activated	1	0	1	0	0	0	0	0
Myb	notch_activated	1	0	1	0	0	0	0	0
Dgke	notch_activated	1	0	1	0	0	0	0	0
Nme4	notch_activated	1	0	1	0	0	0	0	0
Stard10	notch_activated	1	0	1	0	0	0	0	0
Rai14	notch_activated	1	0	1	0	0	0	0	0
Chn2	notch_activated	1	0	1	0	0	0	0	0
Slc43a1	notch_activated	1	0	1	0	0	0	0	0
Patz1	notch_activated	1	0	1	0	0	0	0	0
Zfp704	notch_activated	1	0	1	0	0	0	0	0
Heg1	notch_activated	1	0	1	0	0	0	0	0
9930014A18Rik	notch_activated	1	0	1	0	0	0	0	0
Dnmt3a	notch_activated	1	0	1	0	0	0	0	0
I830077J02Rik	notch_activated	1	0	1	0	0	0	0	0
Nxpe3	notch_activated	1	0	1	0	0	0	0	0
Gm14085	notch_activated	1	0	1	0	0	0	0	0
Gpr132	notch_activated	1	0	1	0	0	0	0	0
Ccdc102a	notch_activated	1	0	1	0	0	0	0	0
Zc3hav1l	notch_activated	1	0	1	0	0	0	0	0
Zfp385a	notch_activated	1	0	1	0	0	0	0	0
Zfp422	notch_activated	1	0	1	0	0	0	0	0
D930015E06Rik	notch_activated	1	0	1	0	0	0	0	0
Plekha5	notch_activated	1	0	1	0	0	0	0	0
Rnf144a	notch_activated	1	0	1	0	0	0	0	0
Slco3a1	notch_activated	1	0	1	0	0	0	0	0
Rgcc	notch_activated	1	0	1	0	0	0	0	0
Arhgef3	notch_activated	1	0	1	0	0	0	0	0
Atp2b4	notch_activated	1	0	1	0	0	0	0	0
Ptcra	notch_activated	0	1	1	0	0	0	0	0
Cmklr1	notch_activated	0	1	1	0	0	0	0	0
Cd33	notch_activated	0	1	1	0	0	0	0	0
D630045J12Rik	notch_activated	0	1	1	0	0	0	0	0
Tnfrsf8	notch_activated	0	1	1	0	0	0	0	0
2700054A10Rik	notch_activated	0	1	1	0	0	0	0	0
Afdn	notch_activated	0	1	1	0	0	0	0	0
Klhl23	notch_activated	0	1	1	0	0	0	0	0
Aldh1b1	notch_activated	0	1	1	0	0	0	0	0
Ptgr1	notch_activated	0	1	1	0	0	0	0	0
Edaradd	notch_activated	0	1	1	0	0	0	0	0
Dnph1	notch_activated	0	1	1	0	0	0	0	0
Itga9	notch_activated	0	1	1	0	0	0	0	0
Cdh23	notch_activated	0	1	1	0	0	0	0	0
Lyl1	notch_activated	0	1	1	0	0	0	0	0
Rab31	notch_activated	0	1	1	0	0	0	0	0
Adgrd1	notch_activated	0	1	1	0	0	0	0	0
Cd3e	notch_activated	0	1	1	0	0	0	0	0
Gm5424	notch_activated	0	1	1	0	0	0	0	0
Ass1	notch_activated	0	1	1	0	0	0	0	0
Dna2	notch_activated	0	1	1	0	0	0	0	0
Adgrg1	notch_activated	0	1	1	0	0	0	0	0
Smtn	notch_activated	0	1	1	0	0	0	0	0
Spns2	notch_activated	0	1	1	0	0	0	0	0
Scin	notch_activated	0	1	1	0	0	0	0	0
Gmpr	notch_activated	0	1	1	0	0	0	0	0
Arl11	notch_activated	0	1	1	0	0	0	0	0
Hmgn5	notch_activated	0	1	1	0	0	0	0	0
Cenpe	notch_activated	0	1	1	0	0	0	0	0
Fancd2	notch_activated	0	1	1	0	0	0	0	0
Hmgb3	notch_activated	0	1	1	0	0	0	0	0
2010111I01Rik	notch_activated	0	1	1	0	0	0	0	0
Hivep3	notch_activated	0	1	1	0	0	0	0	0
Thbd	notch_activated	0	1	1	0	0	0	0	0
Slc43a3	notch_activated	0	1	1	0	0	0	0	0
Themis2	notch_activated	0	1	1	0	0	0	0	0
Mcm8	notch_activated	0	1	1	0	0	0	0	0
Nmral1	notch_activated	0	1	1	0	0	0	0	0
Wdfy4	notch_activated	0	1	1	0	0	0	0	0
Plxnd1	notch_activated	0	1	1	0	0	0	0	0
Sidt1	notch_activated	0	1	1	0	0	0	0	0
Mgme1	notch_activated	0	1	1	0	0	0	0	0
Brca2	notch_activated	0	1	1	0	0	0	0	0
Bin1	notch_activated	0	1	1	0	0	0	0	0
Txn1	notch_activated	0	1	1	0	0	0	0	0
Mfsd13a	notch_activated	0	1	1	0	0	0	0	0
Slc45a3	notch_activated	0	1	1	0	0	0	0	0
4933408J17Rik	notch_activated	0	1	1	0	0	0	0	0
Gm4737	notch_activated	0	1	1	0	0	0	0	0
Smyd2	notch_activated	0	1	1	0	0	0	0	0
Nrp1	not_agreed	-1	1	2	0	0	0	0	0
Aldh3b1	not_agreed	-1	1	2	0	0	0	0	0
Arhgef10l	not_agreed	-1	1	2	0	0	0	0	0
Fcgr2b	not_agreed	-1	1	2	0	0	0	0	0
Scarb1	not_agreed	-1	1	2	0	0	0	0	0
C030034L19Rik	not_agreed	1	-1	2	0	0	0	0	0

## Sheet: PU1
gene	class	Zhou_et_al_GSE165835_LOF_DN1_scRNAseq	Ungerback_et_al_GSE93755_LOF_DN2a	Ungerback_et_al_GSE93755_DN2b_GOF_LOF	deg_occurrence	Zhang_et_al_GSE31235_peak_number
Socs1	PU1_inhibited	-1	-1	-1	3	18
Adora2a	PU1_inhibited	-1	-1	-1	3	11
Rcsd1	PU1_inhibited	-1	-1	-1	3	10
Epcam	PU1_inhibited	-1	-1	-1	3	9
Skap1	PU1_inhibited	-1	-1	-1	3	8
Ets1	PU1_inhibited	-1	-1	-1	3	8
Bcl2	PU1_inhibited	-1	-1	-1	3	8
Trat1	PU1_inhibited	-1	-1	-1	3	7
Emid1	PU1_inhibited	-1	-1	-1	3	7
Cxcr5	PU1_inhibited	-1	-1	-1	3	6
Tspan13	PU1_inhibited	-1	-1	-1	3	5
Cd247	PU1_inhibited	-1	-1	-1	3	4
Gbp4	PU1_inhibited	-1	-1	-1	3	3
Sstr2	PU1_inhibited	-1	-1	-1	3	3
Txk	PU1_inhibited	-1	-1	-1	3	2
Gimap6	PU1_inhibited	-1	-1	-1	3	2
Gimap1	PU1_inhibited	-1	-1	-1	3	1
Lpxn	PU1_inhibited	-1	-1	-1	3	1
Gzma	PU1_inhibited	-1	-1	-1	3	1
Gimap7	PU1_inhibited	-1	-1	-1	3	1
Clec2i	PU1_inhibited	-1	-1	-1	3	1
Crip1	PU1_inhibited	-1	-1	-1	3	1
Gnai3	PU1_inhibited	-1	-1	-1	3	0
Hes1	PU1_inhibited	0	-1	-1	2	31
Maml3	PU1_inhibited	0	-1	-1	2	31
Klf3	PU1_inhibited	0	-1	-1	2	27
Mgst2	PU1_inhibited	-1	-1	0	2	26
Sox5	PU1_inhibited	0	-1	-1	2	20
Clic5	PU1_inhibited	0	-1	-1	2	19
Dusp10	PU1_inhibited	0	-1	-1	2	18
Cxxc5	PU1_inhibited	0	-1	-1	2	18
Satb1	PU1_inhibited	0	-1	-1	2	17
Egln3	PU1_inhibited	0	-1	-1	2	16
Prkca	PU1_inhibited	-1	0	-1	2	16
Hmga2	PU1_inhibited	-1	-1	0	2	15
Ppm1h	PU1_inhibited	0	-1	-1	2	14
Pmepa1	PU1_inhibited	0	-1	-1	2	14
Hdac4	PU1_inhibited	0	-1	-1	2	14
Gfra1	PU1_inhibited	0	-1	-1	2	13
2900026A02Rik	PU1_inhibited	-1	-1	0	2	11
Ccnd3	PU1_inhibited	-1	0	-1	2	10
Tmem121	PU1_inhibited	0	-1	-1	2	10
Spry1	PU1_inhibited	0	-1	-1	2	10
Bcl9l	PU1_inhibited	-1	-1	0	2	10
Kbtbd11	PU1_inhibited	0	-1	-1	2	9
Tcf12	PU1_inhibited	-1	0	-1	2	8
Tnfsf11	PU1_inhibited	0	-1	-1	2	8
Plcl1	PU1_inhibited	0	-1	-1	2	8
Ablim1	PU1_inhibited	0	-1	-1	2	7
Adgrg3	PU1_inhibited	0	-1	-1	2	7
Rcbtb2	PU1_inhibited	0	-1	-1	2	7
Traf3ip2	PU1_inhibited	0	-1	-1	2	7
Fam174b	PU1_inhibited	0	-1	-1	2	7
Cyth1	PU1_inhibited	0	-1	-1	2	7
Adamtsl3	PU1_inhibited	0	-1	-1	2	7
Utrn	PU1_inhibited	0	-1	-1	2	7
Lef1	PU1_inhibited	0	-1	-1	2	7
Kifc3	PU1_inhibited	0	-1	-1	2	7
Adgrl1	PU1_inhibited	0	-1	-1	2	6
Crim1	PU1_inhibited	0	-1	-1	2	6
Pik3ip1	PU1_inhibited	0	-1	-1	2	6
Dtx1	PU1_inhibited	0	-1	-1	2	6
Gbp10	PU1_inhibited	0	-1	-1	2	6
Cd28	PU1_inhibited	0	-1	-1	2	6
Pdcd1	PU1_inhibited	0	-1	-1	2	6
Mex3a	PU1_inhibited	0	-1	-1	2	6
Ephb6	PU1_inhibited	0	-1	-1	2	5
Jund	PU1_inhibited	-1	-1	0	2	5
Jakmip1	PU1_inhibited	0	-1	-1	2	5
Dhx34	PU1_inhibited	0	-1	-1	2	5
Ar	PU1_inhibited	-1	-1	0	2	5
Spata6	PU1_inhibited	0	-1	-1	2	4
Timp2	PU1_inhibited	-1	-1	0	2	4
Rapgef3	PU1_inhibited	0	-1	-1	2	4
E2f2	PU1_inhibited	0	-1	-1	2	4
Sh2d5	PU1_inhibited	0	-1	-1	2	4
Irak3	PU1_inhibited	0	-1	-1	2	4
Ddx6	PU1_inhibited	-1	0	-1	2	4
Slc15a1	PU1_inhibited	0	-1	-1	2	4
Wnt5b	PU1_inhibited	0	-1	-1	2	4
Itk	PU1_inhibited	0	-1	-1	2	4
Jph2	PU1_inhibited	0	-1	-1	2	4
Dclk2	PU1_inhibited	0	-1	-1	2	4
1190002N15Rik	PU1_inhibited	0	-1	-1	2	4
Igf2r	PU1_inhibited	0	-1	-1	2	4
Colq	PU1_inhibited	0	-1	-1	2	4
Pld3	PU1_inhibited	0	-1	-1	2	4
Tnni1	PU1_inhibited	-1	-1	0	2	4
Fbxo7	PU1_inhibited	-1	0	-1	2	3
Adamts6	PU1_inhibited	0	-1	-1	2	3
S100a10	PU1_inhibited	-1	-1	0	2	3
Cx3cr1	PU1_inhibited	0	-1	-1	2	3
Gbp6	PU1_inhibited	0	-1	-1	2	3
Ptpn13	PU1_inhibited	0	-1	-1	2	3
Tox2	PU1_inhibited	0	-1	-1	2	3
Tlr12	PU1_inhibited	0	-1	-1	2	3
Selplg	PU1_inhibited	0	-1	-1	2	3
5830411N06Rik	PU1_inhibited	0	-1	-1	2	3
Pdp1	PU1_inhibited	0	-1	-1	2	3
Endou	PU1_inhibited	0	-1	-1	2	3
Nt5e	PU1_inhibited	0	-1	-1	2	3
Plekhg2	PU1_inhibited	0	-1	-1	2	3
Dgka	PU1_inhibited	0	-1	-1	2	3
Tmc8	PU1_inhibited	0	-1	-1	2	2
Fam71b	PU1_inhibited	0	-1	-1	2	2
Tmem186	PU1_inhibited	0	-1	-1	2	2
Gimap4	PU1_inhibited	0	-1	-1	2	2
Impdh1	PU1_inhibited	0	-1	-1	2	2
Gimap8	PU1_inhibited	0	-1	-1	2	2
Gstp2	PU1_inhibited	0	-1	-1	2	2
Adamts9	PU1_inhibited	0	-1	-1	2	2
Rab19	PU1_inhibited	-1	-1	0	2	2
Eng	PU1_inhibited	0	-1	-1	2	2
Kcna3	PU1_inhibited	0	-1	-1	2	2
Trp53inp1	PU1_inhibited	0	-1	-1	2	2
Gstp1	PU1_inhibited	0	-1	-1	2	2
Gem	PU1_inhibited	-1	-1	0	2	2
Fam167a	PU1_inhibited	0	-1	-1	2	2
Ilvbl	PU1_inhibited	0	-1	-1	2	2
Gprin3	PU1_inhibited	0	-1	-1	2	2
Tspan32	PU1_inhibited	0	-1	-1	2	2
Fsd1l	PU1_inhibited	0	-1	-1	2	2
Tecpr1	PU1_inhibited	0	-1	-1	2	2
AA467197	PU1_inhibited	-1	-1	0	2	2
Mbd2	PU1_inhibited	-1	0	-1	2	2
Prr36	PU1_inhibited	0	-1	-1	2	2
Hid1	PU1_inhibited	0	-1	-1	2	1
Pgr	PU1_inhibited	-1	-1	0	2	1
Rab27b	PU1_inhibited	0	-1	-1	2	1
Ptprcap	PU1_inhibited	0	-1	-1	2	1
Adam2	PU1_inhibited	0	-1	-1	2	1
Slc11a2	PU1_inhibited	0	-1	-1	2	1
Lztfl1	PU1_inhibited	0	-1	-1	2	1
Slc27a1	PU1_inhibited	0	-1	-1	2	1
Fbxo30	PU1_inhibited	0	-1	-1	2	1
Krba1	PU1_inhibited	0	-1	-1	2	1
Zfp395	PU1_inhibited	0	-1	-1	2	1
Cd63	PU1_inhibited	-1	-1	0	2	1
Gstt2	PU1_inhibited	0	-1	-1	2	1
Gimap9	PU1_inhibited	-1	0	-1	2	1
Sell	PU1_inhibited	0	-1	-1	2	1
Fcer1g	PU1_inhibited	-1	-1	0	2	0
Ifitm2	PU1_inhibited	-1	-1	0	2	0
Gzmb	PU1_inhibited	-1	-1	0	2	0
Il17rb	PU1_inhibited	0	-1	-1	2	0
Gbp11	PU1_inhibited	0	-1	-1	2	0
Abhd8	PU1_inhibited	0	-1	-1	2	0
2610020H08Rik	PU1_inhibited	0	-1	-1	2	0
Rdh10	PU1_inhibited	0	-1	-1	2	0
Cdc25b	PU1_inhibited	0	-1	-1	2	0
Uck1	PU1_inhibited	0	-1	-1	2	0
Heyl	PU1_inhibited	0	-1	-1	2	0
Greb1	PU1_inhibited	0	-1	-1	2	0
Cd163l1	PU1_inhibited	0	-1	-1	2	0
Lig4	PU1_inhibited	0	-1	-1	2	0
Cited4	PU1_inhibited	-1	-1	0	2	0
1700048O20Rik	PU1_inhibited	0	-1	-1	2	0
Gimap5	PU1_inhibited	-1	-1	0	2	0
Ly6d	PU1_inhibited	0	-1	-1	2	0
C030034L19Rik	PU1_inhibited	0	-1	-1	2	0
Ppt2	PU1_inhibited	0	-1	-1	2	0
Glcci1	PU1_inhibited	0	-1	-1	2	0
2900079G21Rik	PU1_inhibited	0	-1	-1	2	0
Tas1r1	PU1_inhibited	0	-1	-1	2	0
Ctsw	PU1_inhibited	-1	-1	0	2	0
Cers4	PU1_inhibited	-1	0	-1	2	0
Nipal1	PU1_inhibited	0	-1	-1	2	0
Sox12	PU1_inhibited	0	-1	-1	2	0
Zfp579	PU1_inhibited	0	-1	-1	2	0
Il27ra	PU1_inhibited	0	-1	-1	2	0
Pex6	PU1_inhibited	0	-1	-1	2	0
Ctxn1	PU1_inhibited	0	-1	-1	2	0
Il2rg	PU1_inhibited	-1	-1	0	2	0
Maf	PU1_inhibited	0	-1	0	1	34
Id2	PU1_inhibited	0	-1	0	1	30
Sulf2	PU1_inhibited	0	-1	0	1	29
Dab2ip	PU1_inhibited	0	-1	0	1	25
Foxo1	PU1_inhibited	0	-1	0	1	24
Fam43a	PU1_inhibited	0	-1	0	1	23
Dusp6	PU1_inhibited	0	-1	0	1	22
Pde4d	PU1_inhibited	-1	0	0	1	22
Agap1	PU1_inhibited	0	-1	0	1	20
Zfp36l1	PU1_inhibited	0	-1	0	1	20
Smad3	PU1_inhibited	0	0	-1	1	19
Dyrk2	PU1_inhibited	0	-1	0	1	18
Cd82	PU1_inhibited	0	-1	0	1	18
Gbx2	PU1_inhibited	0	0	-1	1	17
Chd7	PU1_inhibited	0	-1	0	1	17
Disc1	PU1_inhibited	0	-1	0	1	17
Enc1	PU1_inhibited	0	-1	0	1	16
Irf2bpl	PU1_inhibited	0	-1	0	1	16
Rbms1	PU1_inhibited	-1	0	0	1	15
Zdhhc14	PU1_inhibited	0	-1	0	1	15
Jun	PU1_inhibited	0	-1	0	1	14
Cxcr4	PU1_inhibited	0	0	-1	1	14
Tox	PU1_inhibited	0	-1	0	1	14
Etv5	PU1_inhibited	0	-1	0	1	14
Gadd45a	PU1_inhibited	0	0	-1	1	14
Baiap2	PU1_inhibited	0	-1	0	1	14
Card11	PU1_inhibited	0	-1	0	1	14
Igf1r	PU1_inhibited	-1	0	0	1	13
Lrrc32	PU1_inhibited	0	-1	0	1	13
Mex3b	PU1_inhibited	0	0	-1	1	13
Antxr1	PU1_inhibited	0	-1	0	1	13
Ier5	PU1_inhibited	0	-1	0	1	13
Degs2	PU1_inhibited	0	-1	0	1	13
Camk2d	PU1_inhibited	0	0	-1	1	12
Marcks	PU1_inhibited	-1	0	0	1	12
Camk1d	PU1_inhibited	0	-1	0	1	12
Slc9a9	PU1_inhibited	0	-1	0	1	12
Vps37b	PU1_inhibited	0	-1	0	1	12
Man1c1	PU1_inhibited	0	-1	0	1	12
Ldlrap1	PU1_inhibited	0	-1	0	1	11
Socs3	PU1_inhibited	0	-1	0	1	11
Ahr	PU1_inhibited	0	-1	0	1	11
Col15a1	PU1_inhibited	0	-1	0	1	11
Hdac7	PU1_inhibited	0	0	-1	1	11
A930003A15Rik	PU1_inhibited	-1	0	0	1	11
Fgfr1	PU1_inhibited	0	-1	0	1	11
Iqgap2	PU1_inhibited	-1	0	0	1	11
Lgals9	PU1_inhibited	-1	0	0	1	11
Mafb	PU1_inhibited	0	-1	0	1	11
Myo6	PU1_inhibited	0	-1	0	1	11
Cd9	PU1_inhibited	-1	0	0	1	10
Nr3c1	PU1_inhibited	0	0	-1	1	10
Kif26b	PU1_inhibited	0	-1	0	1	10
Map3k8	PU1_inhibited	0	-1	0	1	10
Hdac9	PU1_inhibited	0	-1	0	1	10
Agpat3	PU1_inhibited	0	-1	0	1	10
Rxra	PU1_inhibited	0	-1	0	1	10
Arl4c	PU1_inhibited	0	-1	0	1	10
Chst2	PU1_inhibited	0	-1	0	1	10
Trib2	PU1_inhibited	0	-1	0	1	9
Efhd2	PU1_inhibited	0	-1	0	1	9
Nck2	PU1_inhibited	0	0	-1	1	9
Dscam	PU1_inhibited	0	-1	0	1	9
Rora	PU1_inhibited	0	-1	0	1	9
Cmtm7	PU1_inhibited	0	0	-1	1	9
Ptp4a3	PU1_inhibited	0	-1	0	1	9
Xcl1	PU1_inhibited	0	-1	0	1	9
Man1a	PU1_inhibited	0	-1	0	1	9
Mgmt	PU1_inhibited	0	-1	0	1	8
Dnm3	PU1_inhibited	0	-1	0	1	8
Plk2	PU1_inhibited	0	-1	0	1	8
Myo1e	PU1_inhibited	0	-1	0	1	8
Mbp	PU1_inhibited	0	0	-1	1	8
Ccr2	PU1_inhibited	0	-1	0	1	8
Tgm2	PU1_inhibited	0	-1	0	1	8
Anxa6	PU1_inhibited	0	-1	0	1	8
Lmna	PU1_inhibited	0	-1	0	1	8
Fam102a	PU1_inhibited	0	-1	0	1	8
1500009L16Rik	PU1_inhibited	-1	0	0	1	8
Sox13	PU1_inhibited	0	0	-1	1	8
Gata3	PU1_inhibited	0	-1	0	1	8
Pecam1	PU1_inhibited	0	-1	0	1	8
Sema4c	PU1_inhibited	0	-1	0	1	8
Samd4	PU1_inhibited	0	-1	0	1	8
Filip1l	PU1_inhibited	0	-1	0	1	8
Skil	PU1_inhibited	0	-1	0	1	8
Thbs1	PU1_inhibited	0	-1	0	1	8
Ivns1abp	PU1_inhibited	-1	0	0	1	8
Rbpms	PU1_inhibited	0	-1	0	1	7
Ahnak	PU1_inhibited	0	-1	0	1	7
Tcf7l1	PU1_inhibited	0	-1	0	1	7
Cd300lb	PU1_inhibited	0	-1	0	1	7
P2rx7	PU1_inhibited	0	0	-1	1	7
Icos	PU1_inhibited	0	-1	0	1	7
Zfp365	PU1_inhibited	0	-1	0	1	7
Emb	PU1_inhibited	0	-1	0	1	7
Adora3	PU1_inhibited	0	-1	0	1	7
Farp1	PU1_inhibited	0	-1	0	1	7
Arap3	PU1_inhibited	0	-1	0	1	7
Shisa5	PU1_inhibited	0	-1	0	1	7
Gpr18	PU1_inhibited	0	-1	0	1	7
Vim	PU1_inhibited	0	-1	0	1	6
Tanc1	PU1_inhibited	0	-1	0	1	6
Sema4a	PU1_inhibited	0	0	-1	1	6
Arpp21	PU1_inhibited	-1	0	0	1	6
Ctnna1	PU1_inhibited	0	-1	0	1	6
Mdga1	PU1_inhibited	-1	0	0	1	6
Klf2	PU1_inhibited	0	-1	0	1	6
Mid1	PU1_inhibited	-1	0	0	1	6
Ifitm3	PU1_inhibited	-1	0	0	1	6
Sytl3	PU1_inhibited	-1	0	0	1	6
Fscn1	PU1_inhibited	0	-1	0	1	6
Glipr2	PU1_inhibited	0	-1	0	1	6
Rgl1	PU1_inhibited	0	-1	0	1	6
Gcnt4	PU1_inhibited	0	-1	0	1	6
Oxr1	PU1_inhibited	-1	0	0	1	6
Ifitm1	PU1_inhibited	0	-1	0	1	6
Ifngr1	PU1_inhibited	0	-1	0	1	6
Dclk1	PU1_inhibited	0	-1	0	1	6
Sbk1	PU1_inhibited	0	0	-1	1	6
Parm1	PU1_inhibited	0	0	-1	1	6
Ssbp2	PU1_inhibited	0	0	-1	1	6
Alpl	PU1_inhibited	0	-1	0	1	6
Ptprs	PU1_inhibited	0	0	-1	1	6
Gdpd5	PU1_inhibited	0	-1	0	1	5
B3gnt8	PU1_inhibited	0	-1	0	1	5
Slc37a3	PU1_inhibited	0	-1	0	1	5
Meis3	PU1_inhibited	0	-1	0	1	5
Phlda3	PU1_inhibited	0	-1	0	1	5
Itgb2	PU1_inhibited	0	-1	0	1	5
Mfhas1	PU1_inhibited	0	-1	0	1	5
Il20ra	PU1_inhibited	0	-1	0	1	5
Evl	PU1_inhibited	0	-1	0	1	5
Nrxn2	PU1_inhibited	0	-1	0	1	5
Epha2	PU1_inhibited	0	-1	0	1	5
Mxd4	PU1_inhibited	0	-1	0	1	5
Galnt1	PU1_inhibited	-1	0	0	1	5
Gpsm2	PU1_inhibited	0	0	-1	1	5
Epas1	PU1_inhibited	0	-1	0	1	5
Tm9sf2	PU1_inhibited	-1	0	0	1	5
Mkrn1	PU1_inhibited	0	-1	0	1	5
Nfil3	PU1_inhibited	0	-1	0	1	5
Efnb2	PU1_inhibited	0	-1	0	1	5
Hectd1	PU1_inhibited	-1	0	0	1	5
9030617O03Rik	PU1_inhibited	0	-1	0	1	5
2300009A05Rik	PU1_inhibited	0	0	-1	1	5
Lrig1	PU1_inhibited	0	-1	0	1	5
Tmem243	PU1_inhibited	0	-1	0	1	5
Fads3	PU1_inhibited	0	-1	0	1	5
Anxa2	PU1_inhibited	-1	0	0	1	5
Bcar3	PU1_inhibited	0	-1	0	1	5
Slc25a24	PU1_inhibited	0	-1	0	1	5
Palld	PU1_inhibited	0	-1	0	1	5
Xdh	PU1_inhibited	0	-1	0	1	4
Qsox1	PU1_inhibited	0	-1	0	1	4
H2-Q6	PU1_inhibited	-1	0	0	1	4
Atp1b1	PU1_inhibited	0	-1	0	1	4
Mfge8	PU1_inhibited	0	-1	0	1	4
Arrdc4	PU1_inhibited	0	-1	0	1	4
Col18a1	PU1_inhibited	0	-1	0	1	4
Lpar6	PU1_inhibited	0	-1	0	1	4
Tgfb3	PU1_inhibited	0	-1	0	1	4
Cytip	PU1_inhibited	0	-1	0	1	4
Tjp1	PU1_inhibited	0	-1	0	1	4
Ncald	PU1_inhibited	0	-1	0	1	4
Pou2af1	PU1_inhibited	0	0	-1	1	4
Sri	PU1_inhibited	-1	0	0	1	4
Batf3	PU1_inhibited	0	-1	0	1	4
Id3	PU1_inhibited	0	-1	0	1	4
Wfs1	PU1_inhibited	0	-1	0	1	4
Dpp4	PU1_inhibited	-1	0	0	1	4
Jag2	PU1_inhibited	0	-1	0	1	4
Sh3kbp1	PU1_inhibited	0	-1	0	1	4
Cass4	PU1_inhibited	0	-1	0	1	4
Clcf1	PU1_inhibited	0	-1	0	1	4
Sh3bp5	PU1_inhibited	0	0	-1	1	4
Mllt6	PU1_inhibited	0	-1	0	1	4
Tnfsf10	PU1_inhibited	-1	0	0	1	4
Mrc2	PU1_inhibited	0	-1	0	1	4
Inpp4b	PU1_inhibited	0	-1	0	1	4
Il12rb1	PU1_inhibited	0	0	-1	1	4
Adamts14	PU1_inhibited	0	-1	0	1	4
Serpine2	PU1_inhibited	0	-1	0	1	4
Pitpnc1	PU1_inhibited	0	0	-1	1	4
Itgae	PU1_inhibited	0	-1	0	1	4
Themis	PU1_inhibited	0	0	-1	1	4
Ccr5	PU1_inhibited	0	-1	0	1	4
Nmnat2	PU1_inhibited	0	-1	0	1	4
Tnfsf4	PU1_inhibited	0	-1	0	1	4
Plekhg5	PU1_inhibited	0	-1	0	1	3
Lmo7	PU1_inhibited	0	0	-1	1	3
Adamts10	PU1_inhibited	0	-1	0	1	3
Zbtb16	PU1_inhibited	0	0	-1	1	3
Fam129a	PU1_inhibited	0	-1	0	1	3
Prkd3	PU1_inhibited	0	0	-1	1	3
Cxadr	PU1_inhibited	0	0	-1	1	3
Myl9	PU1_inhibited	0	-1	0	1	3
Ptprf	PU1_inhibited	0	0	-1	1	3
H2-Q4	PU1_inhibited	-1	0	0	1	3
Spo11	PU1_inhibited	0	0	-1	1	3
Sytl2	PU1_inhibited	0	-1	0	1	3
Csrnp1	PU1_inhibited	0	0	-1	1	3
Rnf43	PU1_inhibited	0	-1	0	1	3
Tcf7	PU1_inhibited	-1	0	0	1	3
Fam20a	PU1_inhibited	0	0	-1	1	3
Med12l	PU1_inhibited	0	0	-1	1	3
Ptn	PU1_inhibited	0	-1	0	1	3
Col2a1	PU1_inhibited	0	-1	0	1	3
Rgmb	PU1_inhibited	0	-1	0	1	3
Col1a1	PU1_inhibited	0	-1	0	1	3
Coro7	PU1_inhibited	0	0	-1	1	3
Fam169b	PU1_inhibited	-1	0	0	1	3
Foxj2	PU1_inhibited	0	-1	0	1	3
Shank1	PU1_inhibited	0	-1	0	1	3
Vegfc	PU1_inhibited	0	-1	0	1	3
Clu	PU1_inhibited	-1	0	0	1	3
Ccng1	PU1_inhibited	0	-1	0	1	3
Polm	PU1_inhibited	0	-1	0	1	3
Tuba8	PU1_inhibited	0	-1	0	1	3
Ramp3	PU1_inhibited	0	-1	0	1	3
Galnt6	PU1_inhibited	0	-1	0	1	3
Bbc3	PU1_inhibited	0	-1	0	1	3
Bet1l	PU1_inhibited	0	-1	0	1	3
Blk	PU1_inhibited	0	-1	0	1	3
Itgb7	PU1_inhibited	0	-1	0	1	3
Tulp4	PU1_inhibited	0	-1	0	1	3
Pitpnm2	PU1_inhibited	0	0	-1	1	3
Prf1	PU1_inhibited	0	0	-1	1	3
Cd81	PU1_inhibited	0	-1	0	1	3
Prkd2	PU1_inhibited	0	-1	0	1	3
Ltb	PU1_inhibited	0	-1	0	1	3
Trim62	PU1_inhibited	0	-1	0	1	3
Eaf1	PU1_inhibited	0	0	-1	1	3
Il2rb	PU1_inhibited	0	-1	0	1	3
Tktl1	PU1_inhibited	0	0	-1	1	3
Ephx1	PU1_inhibited	0	-1	0	1	3
Scin	PU1_inhibited	-1	0	0	1	3
Fnbp1l	PU1_inhibited	0	-1	0	1	2
H2-K1	PU1_inhibited	-1	0	0	1	2
Macrod1	PU1_inhibited	0	0	-1	1	2
Nckap1	PU1_inhibited	0	-1	0	1	2
Smo	PU1_inhibited	0	0	-1	1	2
Thy1	PU1_inhibited	-1	0	0	1	2
Pde5a	PU1_inhibited	0	0	-1	1	2
Xlr4c	PU1_inhibited	-1	0	0	1	2
Adprhl1	PU1_inhibited	0	-1	0	1	2
Taf4b	PU1_inhibited	0	0	-1	1	2
Gimap3	PU1_inhibited	0	-1	0	1	2
Ptpdc1	PU1_inhibited	0	-1	0	1	2
Nrgn	PU1_inhibited	-1	0	0	1	2
Hspbap1	PU1_inhibited	0	-1	0	1	2
Ecm1	PU1_inhibited	0	-1	0	1	2
Psrc1	PU1_inhibited	0	-1	0	1	2
Traf4	PU1_inhibited	0	0	-1	1	2
Hbb-y	PU1_inhibited	-1	0	0	1	2
Scn5a	PU1_inhibited	0	-1	0	1	2
Tmem158	PU1_inhibited	0	-1	0	1	2
Zmat3	PU1_inhibited	0	-1	0	1	2
Serpini1	PU1_inhibited	0	-1	0	1	2
Dntt	PU1_inhibited	0	0	-1	1	2
Abi3	PU1_inhibited	0	-1	0	1	2
Igsf8	PU1_inhibited	0	-1	0	1	2
Kank2	PU1_inhibited	0	-1	0	1	2
Vopp1	PU1_inhibited	0	-1	0	1	2
Tnfrsf9	PU1_inhibited	0	-1	0	1	2
Rasgrp2	PU1_inhibited	0	0	-1	1	2
Cisd3	PU1_inhibited	0	-1	0	1	2
Mmp15	PU1_inhibited	0	0	-1	1	2
Irs1	PU1_inhibited	0	-1	0	1	2
Rab27a	PU1_inhibited	0	0	-1	1	2
Ak1	PU1_inhibited	0	-1	0	1	2
Pear1	PU1_inhibited	0	-1	0	1	2
Abcg2	PU1_inhibited	0	-1	0	1	2
Rgcc	PU1_inhibited	0	0	-1	1	2
Dedd2	PU1_inhibited	0	-1	0	1	2
Txnip	PU1_inhibited	0	-1	0	1	2
Gyg	PU1_inhibited	-1	0	0	1	2
Fam212b	PU1_inhibited	0	-1	0	1	2
Snx33	PU1_inhibited	0	-1	0	1	2
Patz1	PU1_inhibited	0	0	-1	1	2
Itm2c	PU1_inhibited	0	-1	0	1	2
Glp1r	PU1_inhibited	0	0	-1	1	2
Bmp4	PU1_inhibited	0	-1	0	1	2
Unc119	PU1_inhibited	0	-1	0	1	2
Rilpl1	PU1_inhibited	0	-1	0	1	2
Fbxo32	PU1_inhibited	0	-1	0	1	2
Slc12a7	PU1_inhibited	0	0	-1	1	2
Galnt12	PU1_inhibited	0	-1	0	1	2
Ntrk3	PU1_inhibited	0	-1	0	1	2
Pitpnm1	PU1_inhibited	0	-1	0	1	2
Ssbp4	PU1_inhibited	0	0	-1	1	2
Zyx	PU1_inhibited	0	-1	0	1	2
Plxdc2	PU1_inhibited	-1	0	0	1	2
Rasa4	PU1_inhibited	0	-1	0	1	2
Plec	PU1_inhibited	0	-1	0	1	2
Cpa3	PU1_inhibited	-1	0	0	1	2
Podnl1	PU1_inhibited	0	0	-1	1	2
Gabbr1	PU1_inhibited	0	-1	0	1	2
Fgf3	PU1_inhibited	-1	0	0	1	2
Pim2	PU1_inhibited	0	-1	0	1	2
Dirc2	PU1_inhibited	0	-1	0	1	2
Sigirr	PU1_inhibited	0	0	-1	1	1
Plxnb2	PU1_inhibited	0	-1	0	1	1
Kif1c	PU1_inhibited	0	-1	0	1	1
Slc27a6	PU1_inhibited	0	-1	0	1	1
Lmbr1l	PU1_inhibited	0	-1	0	1	1
Slc9a2	PU1_inhibited	0	-1	0	1	1
Prkar1a	PU1_inhibited	-1	0	0	1	1
Tbc1d10c	PU1_inhibited	0	-1	0	1	1
Tmem109	PU1_inhibited	0	-1	0	1	1
Acadl	PU1_inhibited	-1	0	0	1	1
Fam198a	PU1_inhibited	0	0	-1	1	1
Rbpms2	PU1_inhibited	-1	0	0	1	1
Kcnj11	PU1_inhibited	0	-1	0	1	1
Syn2	PU1_inhibited	0	-1	0	1	1
Cstb	PU1_inhibited	-1	0	0	1	1
Pbxip1	PU1_inhibited	-1	0	0	1	1
Fam160a2	PU1_inhibited	0	0	-1	1	1
Faah	PU1_inhibited	0	-1	0	1	1
Spib	PU1_inhibited	0	0	-1	1	1
Tmem38a	PU1_inhibited	0	-1	0	1	1
Sh3bgrl2	PU1_inhibited	0	-1	0	1	1
Mcf2l	PU1_inhibited	0	-1	0	1	1
Plin3	PU1_inhibited	0	0	-1	1	1
Tnfrsf18	PU1_inhibited	0	-1	0	1	1
Havcr2	PU1_inhibited	0	-1	0	1	1
Mcam	PU1_inhibited	0	0	-1	1	1
Npnt	PU1_inhibited	0	0	-1	1	1
Rnf166	PU1_inhibited	0	-1	0	1	1
Unc13b	PU1_inhibited	0	-1	0	1	1
Galnt3	PU1_inhibited	0	-1	0	1	1
Pomt1	PU1_inhibited	0	0	-1	1	1
Jag1	PU1_inhibited	0	-1	0	1	1
H2-D1	PU1_inhibited	-1	0	0	1	1
Serpinb9	PU1_inhibited	0	-1	0	1	1
Fam83h	PU1_inhibited	0	-1	0	1	1
Dmpk	PU1_inhibited	0	-1	0	1	1
Htr1b	PU1_inhibited	0	-1	0	1	1
Sidt1	PU1_inhibited	0	0	-1	1	1
Rftn1	PU1_inhibited	0	0	-1	1	1
Tsnax	PU1_inhibited	-1	0	0	1	1
H2-Q7	PU1_inhibited	-1	0	0	1	1
Ckm	PU1_inhibited	-1	0	0	1	1
Rab6b	PU1_inhibited	0	-1	0	1	1
Fosl1	PU1_inhibited	0	-1	0	1	1
Cd7	PU1_inhibited	0	-1	0	1	1
Bcam	PU1_inhibited	0	-1	0	1	1
Mapk11	PU1_inhibited	0	-1	0	1	1
Ap3s1	PU1_inhibited	-1	0	0	1	1
Bax	PU1_inhibited	0	-1	0	1	1
Fgf13	PU1_inhibited	0	-1	0	1	1
Ldb1	PU1_inhibited	0	0	-1	1	1
Clec12a	PU1_inhibited	0	-1	0	1	1
Nlrp3	PU1_inhibited	0	-1	0	1	1
Mst1r	PU1_inhibited	0	0	-1	1	1
Dmwd	PU1_inhibited	0	-1	0	1	1
Mcoln3	PU1_inhibited	0	0	-1	1	1
Lgals3	PU1_inhibited	0	-1	0	1	1
Zfp219	PU1_inhibited	0	0	-1	1	1
Rcbtb1	PU1_inhibited	0	-1	0	1	1
Arsi	PU1_inhibited	0	0	-1	1	1
Rasal3	PU1_inhibited	0	-1	0	1	1
Ikzf3	PU1_inhibited	0	-1	0	1	1
Bpifb4	PU1_inhibited	0	-1	0	1	1
Nab2	PU1_inhibited	0	-1	0	1	1
Klrk1	PU1_inhibited	0	-1	0	1	0
Plxna3	PU1_inhibited	0	-1	0	1	0
Tnfrsf10b	PU1_inhibited	0	-1	0	1	0
Ctla2a	PU1_inhibited	-1	0	0	1	0
Spef1	PU1_inhibited	0	0	-1	1	0
Eln	PU1_inhibited	0	-1	0	1	0
Anapc11	PU1_inhibited	0	-1	0	1	0
Nr2f6	PU1_inhibited	0	-1	0	1	0
Mir1903	PU1_inhibited	0	0	-1	1	0
Cpne2	PU1_inhibited	-1	0	0	1	0
Adgre5	PU1_inhibited	0	-1	0	1	0
Tgfbr3l	PU1_inhibited	0	-1	0	1	0
Tcrg-C4	PU1_inhibited	-1	0	0	1	0
Ahsg	PU1_inhibited	0	0	-1	1	0
Tmem55a	PU1_inhibited	0	0	-1	1	0
Eci1	PU1_inhibited	-1	0	0	1	0
Gm17745	PU1_inhibited	-1	0	0	1	0
Athl1	PU1_inhibited	0	-1	0	1	0
Atn1	PU1_inhibited	0	-1	0	1	0
Grcc10	PU1_inhibited	0	-1	0	1	0
2700081O15Rik	PU1_inhibited	0	0	-1	1	0
Mesdc1	PU1_inhibited	0	0	-1	1	0
Adam19	PU1_inhibited	0	0	-1	1	0
Grina	PU1_inhibited	0	-1	0	1	0
Wdr77	PU1_inhibited	0	0	-1	1	0
Tyro3	PU1_inhibited	0	0	-1	1	0
E130012A19Rik	PU1_inhibited	0	-1	0	1	0
Mir8104	PU1_inhibited	0	0	-1	1	0
Gbp8	PU1_inhibited	0	-1	0	1	0
Npffr1	PU1_inhibited	0	-1	0	1	0
B930041F14Rik	PU1_inhibited	0	-1	0	1	0
Mapk12	PU1_inhibited	0	-1	0	1	0
Neil1	PU1_inhibited	0	0	-1	1	0
Acsf2	PU1_inhibited	0	-1	0	1	0
Chpf	PU1_inhibited	0	-1	0	1	0
Cxx1a	PU1_inhibited	0	-1	0	1	0
Repin1	PU1_inhibited	0	0	-1	1	0
Ms4a4b	PU1_inhibited	0	-1	0	1	0
Ric8	PU1_inhibited	0	-1	0	1	0
Ift81	PU1_inhibited	0	-1	0	1	0
Polr2g	PU1_inhibited	-1	0	0	1	0
Gabarapl2	PU1_inhibited	-1	0	0	1	0
Flot2	PU1_inhibited	0	-1	0	1	0
Lox	PU1_inhibited	0	-1	0	1	0
Trp53cor1	PU1_inhibited	0	-1	0	1	0
Fat1	PU1_inhibited	0	-1	0	1	0
5830418P13Rik	PU1_inhibited	0	0	-1	1	0
Tcrg-C1	PU1_inhibited	-1	0	0	1	0
Naip5	PU1_inhibited	0	-1	0	1	0
Etv4	PU1_inhibited	0	-1	0	1	0
Gm29017	PU1_inhibited	-1	0	0	1	0
Cecr5	PU1_inhibited	0	0	-1	1	0
S100a6	PU1_inhibited	-1	0	0	1	0
4930429B21Rik	PU1_inhibited	0	-1	0	1	0
Gnas	PU1_inhibited	-1	0	0	1	0
Fam179a	PU1_inhibited	0	-1	0	1	0
Hsd11b1	PU1_inhibited	0	0	-1	1	0
Gm26517	PU1_inhibited	-1	0	0	1	0
Ptms	PU1_inhibited	-1	0	0	1	0
Dtx3	PU1_inhibited	0	-1	0	1	0
Tspo	PU1_inhibited	-1	0	0	1	0
H2afj	PU1_inhibited	0	-1	0	1	0
Homer2	PU1_inhibited	0	-1	0	1	0
Card6	PU1_inhibited	0	-1	0	1	0
Apol7b	PU1_inhibited	0	-1	0	1	0
Mcpt8	PU1_inhibited	-1	0	0	1	0
Trdc	PU1_inhibited	-1	0	0	1	0
Gpr182	PU1_inhibited	0	-1	0	1	0
Shc4	PU1_inhibited	0	-1	0	1	0
Fbxo31	PU1_inhibited	0	0	-1	1	0
D8Ertd82e	PU1_inhibited	0	-1	0	1	0
Cd180	PU1_activated	1	1	1	3	22
Slco3a1	PU1_activated	1	1	1	3	19
Ccnd1	PU1_activated	1	1	1	3	18
Sla	PU1_activated	1	1	1	3	16
Idh2	PU1_activated	1	1	1	3	14
Lyn	PU1_activated	1	1	1	3	13
Flnb	PU1_activated	1	1	1	3	12
Plac8	PU1_activated	1	1	1	3	12
Alcam	PU1_activated	1	1	1	3	11
Mef2c	PU1_activated	1	1	1	3	11
Cd300a	PU1_activated	1	1	1	3	10
Bcl11a	PU1_activated	1	1	1	3	9
Cotl1	PU1_activated	1	1	1	3	9
Lmo1	PU1_activated	1	1	1	3	9
Alox5ap	PU1_activated	1	1	1	3	8
Zfp385a	PU1_activated	1	1	1	3	7
Ncf1	PU1_activated	1	1	1	3	7
Slc35d3	PU1_activated	1	1	1	3	7
Lrrc75a	PU1_activated	1	1	1	3	7
Bex6	PU1_activated	1	1	1	3	6
Fcgr2b	PU1_activated	1	1	1	3	6
Apbb1ip	PU1_activated	1	1	1	3	5
Lair1	PU1_activated	1	1	1	3	5
Cd34	PU1_activated	1	1	1	3	4
Fgd2	PU1_activated	1	1	1	3	4
Lpcat2	PU1_activated	1	1	1	3	4
Samhd1	PU1_activated	1	1	1	3	4
Bri3bp	PU1_activated	1	1	1	3	4
Ncf2	PU1_activated	1	1	1	3	4
Siglecf	PU1_activated	1	1	1	3	4
Irf5	PU1_activated	1	1	1	3	4
Ffar2	PU1_activated	1	1	1	3	3
Cd33	PU1_activated	1	1	1	3	3
Serpinf1	PU1_activated	1	1	1	3	3
Pdxk	PU1_activated	1	1	1	3	3
Spi1	PU1_activated	1	1	1	3	3
Hbb-bt	PU1_activated	1	1	1	3	3
Pla2g4a	PU1_activated	1	1	1	3	3
Vamp5	PU1_activated	1	1	1	3	2
Ptpn6	PU1_activated	1	1	1	3	2
Atp13a2	PU1_activated	1	1	1	3	2
Il12rb2	PU1_activated	1	1	1	3	2
Tyrobp	PU1_activated	1	1	1	3	2
Lst1	PU1_activated	1	1	1	3	2
Kcnk12	PU1_activated	1	1	1	3	2
Ogfrl1	PU1_activated	1	1	1	3	2
Neurl3	PU1_activated	1	1	1	3	2
Vamp8	PU1_activated	1	1	1	3	2
Khdc1a	PU1_activated	1	1	1	3	2
Bloc1s2	PU1_activated	1	1	1	3	1
Rgs18	PU1_activated	1	1	1	3	1
Lsp1	PU1_activated	1	1	1	3	1
Onecut2	PU1_activated	1	1	1	3	1
Gpx1	PU1_activated	1	1	1	3	1
Mlkl	PU1_activated	1	1	1	3	1
Rogdi	PU1_activated	1	1	1	3	1
Ebi3	PU1_activated	1	1	1	3	0
BC035044	PU1_activated	1	1	1	3	0
Serpina3g	PU1_activated	1	1	1	3	0
Wdfy4	PU1_activated	1	1	1	3	0
Btk	PU1_activated	1	1	1	3	0
Haao	PU1_activated	0	1	1	2	47
Fam49a	PU1_activated	0	1	1	2	22
Sh3pxd2a	PU1_activated	0	1	1	2	18
Bcl2l14	PU1_activated	1	1	0	2	16
Il1r2	PU1_activated	0	1	1	2	14
Cd44	PU1_activated	0	1	1	2	13
Ptpre	PU1_activated	0	1	1	2	13
Sh2b2	PU1_activated	0	1	1	2	13
Ptprj	PU1_activated	0	1	1	2	12
Ephb2	PU1_activated	1	1	0	2	12
Coro2a	PU1_activated	0	1	1	2	12
Tmem108	PU1_activated	1	1	0	2	11
B3gnt7	PU1_activated	0	1	1	2	11
Slc16a7	PU1_activated	0	1	1	2	10
Pik3r6	PU1_activated	0	1	1	2	10
Bhlhe40	PU1_activated	0	1	1	2	10
Nfam1	PU1_activated	0	1	1	2	10
Skap2	PU1_activated	0	1	1	2	10
Relt	PU1_activated	0	1	1	2	9
Syk	PU1_activated	0	1	1	2	9
Ccl9	PU1_activated	0	1	1	2	9
Sorl1	PU1_activated	0	1	1	2	9
Pik3ap1	PU1_activated	0	1	1	2	9
Slc23a2	PU1_activated	0	1	1	2	9
Gfod1	PU1_activated	0	1	1	2	9
Actn1	PU1_activated	0	1	1	2	8
Themis2	PU1_activated	0	1	1	2	8
Itpr1	PU1_activated	0	1	1	2	8
Tbxas1	PU1_activated	0	1	1	2	8
Gng2	PU1_activated	1	0	1	2	8
Fasl	PU1_activated	0	1	1	2	7
Antxr2	PU1_activated	0	1	1	2	7
Dock5	PU1_activated	0	1	1	2	7
Fcgr3	PU1_activated	0	1	1	2	7
Prkcd	PU1_activated	0	1	1	2	7
Nhsl2	PU1_activated	0	1	1	2	7
Arrb1	PU1_activated	0	1	1	2	7
Ptger3	PU1_activated	0	1	1	2	7
Itpk1	PU1_activated	0	1	1	2	7
Fam129b	PU1_activated	0	1	1	2	7
Gm2a	PU1_activated	1	0	1	2	7
Krt80	PU1_activated	0	1	1	2	7
Pak1	PU1_activated	0	1	1	2	6
Plxnd1	PU1_activated	0	1	1	2	6
Aqp9	PU1_activated	0	1	1	2	6
Rnf180	PU1_activated	0	1	1	2	6
Hck	PU1_activated	0	1	1	2	6
Arnt2	PU1_activated	0	1	1	2	6
Kctd10	PU1_activated	0	1	1	2	6
Cacnb2	PU1_activated	0	1	1	2	6
Adgre1	PU1_activated	0	1	1	2	6
Wdfy3	PU1_activated	0	1	1	2	5
Tmem51	PU1_activated	0	1	1	2	5
Zfp831	PU1_activated	0	1	1	2	5
Csf2rb2	PU1_activated	0	1	1	2	5
Slc29a3	PU1_activated	0	1	1	2	5
Slc8a1	PU1_activated	0	1	1	2	5
Ccdc8	PU1_activated	0	1	1	2	5
Dennd4a	PU1_activated	0	1	1	2	5
Zc3h12d	PU1_activated	0	1	1	2	5
Klhl18	PU1_activated	0	1	1	2	5
Itgad	PU1_activated	0	1	1	2	4
Slc27a2	PU1_activated	0	1	1	2	4
Smim5	PU1_activated	1	1	0	2	4
Unc93b1	PU1_activated	1	0	1	2	4
Rab31	PU1_activated	0	1	1	2	4
Dennd5a	PU1_activated	0	1	1	2	4
Upp1	PU1_activated	0	1	1	2	4
Il13ra1	PU1_activated	0	1	1	2	4
Met	PU1_activated	0	1	1	2	4
Rab11fip5	PU1_activated	0	1	1	2	4
Lrba	PU1_activated	0	1	1	2	4
Itgam	PU1_activated	0	1	1	2	4
Rcn3	PU1_activated	0	1	1	2	4
Myo5a	PU1_activated	0	1	1	2	4
Mpo	PU1_activated	1	1	0	2	4
Ckap4	PU1_activated	0	1	1	2	4
Stat3	PU1_activated	0	1	1	2	4
Heatr5a	PU1_activated	0	1	1	2	4
Padi2	PU1_activated	0	1	1	2	4
Phactr2	PU1_activated	0	1	1	2	4
Adam11	PU1_activated	0	1	1	2	4
Itgax	PU1_activated	0	1	1	2	4
Bdh1	PU1_activated	1	1	0	2	4
Atp6v0a1	PU1_activated	0	1	1	2	4
Slc25a12	PU1_activated	1	1	0	2	4
Fam102b	PU1_activated	0	1	1	2	4
Adap1	PU1_activated	0	1	1	2	4
Als2cl	PU1_activated	0	1	1	2	3
Fgr	PU1_activated	0	1	1	2	3
Abcb1b	PU1_activated	0	1	1	2	3
Sema3c	PU1_activated	0	1	1	2	3
Fig4	PU1_activated	0	1	1	2	3
Crtac1	PU1_activated	0	1	1	2	3
Fam84b	PU1_activated	0	1	1	2	3
Ceacam16	PU1_activated	0	1	1	2	3
Cyp4f18	PU1_activated	0	1	1	2	3
Irf6	PU1_activated	0	1	1	2	3
Cdk18	PU1_activated	0	1	1	2	3
Cdh1	PU1_activated	0	1	1	2	3
Chit1	PU1_activated	1	1	0	2	3
Vcl	PU1_activated	0	1	1	2	3
3110043O21Rik	PU1_activated	0	1	1	2	3
H2-Ob	PU1_activated	0	1	1	2	3
Arhgef40	PU1_activated	0	1	1	2	3
B3galt5	PU1_activated	0	1	1	2	3
Capg	PU1_activated	0	1	1	2	3
Xkr7	PU1_activated	0	1	1	2	3
Mt1	PU1_activated	0	1	1	2	3
P2ry14	PU1_activated	0	1	1	2	3
Pdk3	PU1_activated	0	1	1	2	3
Plau	PU1_activated	0	1	1	2	3
Prcp	PU1_activated	0	1	1	2	3
P2ry13	PU1_activated	0	1	1	2	3
Plek	PU1_activated	0	1	1	2	3
Nccrp1	PU1_activated	0	1	1	2	2
Gatm	PU1_activated	0	1	1	2	2
Creg1	PU1_activated	0	1	1	2	2
Lrrk2	PU1_activated	0	1	1	2	2
Nlrp10	PU1_activated	0	1	1	2	2
Myo1f	PU1_activated	0	1	1	2	2
Siglecg	PU1_activated	0	1	1	2	2
Tmc5	PU1_activated	0	1	1	2	2
Oas2	PU1_activated	0	1	1	2	2
Adam15	PU1_activated	0	1	1	2	2
Mob3b	PU1_activated	0	1	1	2	2
Arfgef3	PU1_activated	0	1	1	2	2
Eif2ak4	PU1_activated	0	1	1	2	2
Erp29	PU1_activated	1	0	1	2	2
Ywhag	PU1_activated	0	1	1	2	2
Csgalnact2	PU1_activated	0	1	1	2	2
Gusb	PU1_activated	0	1	1	2	2
Nod2	PU1_activated	0	1	1	2	2
Flt4	PU1_activated	0	1	1	2	2
Bcat2	PU1_activated	0	1	1	2	2
Endod1	PU1_activated	0	1	1	2	2
Trem1	PU1_activated	0	1	1	2	2
Avpi1	PU1_activated	0	1	1	2	2
Trpm2	PU1_activated	0	1	1	2	2
Kmo	PU1_activated	0	1	1	2	2
Tlr9	PU1_activated	0	1	1	2	2
Sort1	PU1_activated	0	1	1	2	2
Naaa	PU1_activated	0	1	1	2	1
Aldoa	PU1_activated	1	1	0	2	1
Pmvk	PU1_activated	0	1	1	2	1
Nlrc4	PU1_activated	0	1	1	2	1
Megf8	PU1_activated	0	1	1	2	1
Adgrd1	PU1_activated	0	1	1	2	1
Dnase2a	PU1_activated	0	1	1	2	1
Pcyt1a	PU1_activated	0	1	1	2	1
Gcat	PU1_activated	1	1	0	2	1
Procr	PU1_activated	0	1	1	2	1
Fh1	PU1_activated	0	1	1	2	1
Card9	PU1_activated	0	1	1	2	1
Ufsp2	PU1_activated	0	1	1	2	1
Acy1	PU1_activated	0	1	1	2	1
Siglece	PU1_activated	0	1	1	2	1
Nlrp1a	PU1_activated	0	1	1	2	1
P2rx1	PU1_activated	0	1	1	2	1
Npl	PU1_activated	0	1	1	2	1
Ccdc180	PU1_activated	0	1	1	2	1
Prtn3	PU1_activated	0	1	1	2	1
Mfsd12	PU1_activated	0	1	1	2	1
Pld4	PU1_activated	0	1	1	2	1
Csf2rb	PU1_activated	0	1	1	2	1
Tmem119	PU1_activated	0	1	1	2	1
Ralb	PU1_activated	0	1	1	2	1
Svip	PU1_activated	0	1	1	2	1
Cntn1	PU1_activated	0	1	1	2	1
Arhgap6	PU1_activated	0	1	1	2	1
Lrrc25	PU1_activated	0	1	1	2	1
Plcb2	PU1_activated	0	1	1	2	1
Gapt	PU1_activated	0	1	1	2	1
Itga2b	PU1_activated	0	1	1	2	0
Fam217b	PU1_activated	0	1	1	2	0
Anks3	PU1_activated	0	1	1	2	0
Kcnk6	PU1_activated	0	1	1	2	0
Mir7676-1	PU1_activated	0	1	1	2	0
Hbb-bs	PU1_activated	0	1	1	2	0
Clec10a	PU1_activated	0	1	1	2	0
Gm16712	PU1_activated	0	1	1	2	0
Khdc1c	PU1_activated	0	1	1	2	0
Tmprss3	PU1_activated	0	1	1	2	0
Hbb-b2	PU1_activated	0	1	1	2	0
Hbb-b1	PU1_activated	0	1	1	2	0
5430427O19Rik	PU1_activated	0	1	1	2	0
Tgm1	PU1_activated	0	1	1	2	0
Ltbr	PU1_activated	0	1	1	2	0
BC028528	PU1_activated	0	1	1	2	0
Mir7676-2	PU1_activated	0	1	1	2	0
Serpina3f	PU1_activated	0	1	1	2	0
Dstyk	PU1_activated	0	1	1	2	0
Gm16897	PU1_activated	0	1	1	2	0
Adrbk2	PU1_activated	0	1	1	2	0
Col9a3	PU1_activated	0	1	1	2	0
Zfp229	PU1_activated	0	1	1	2	0
D17H6S56E-5	PU1_activated	0	1	1	2	0
9930111J21Rik2	PU1_activated	0	1	1	2	0
Idh1	PU1_activated	0	1	1	2	0
Prex1	PU1_activated	0	0	1	1	31
Uaca	PU1_activated	0	1	0	1	29
Fut8	PU1_activated	0	1	0	1	26
Plcg2	PU1_activated	0	0	1	1	24
Frmd4a	PU1_activated	0	1	0	1	23
Fstl4	PU1_activated	0	1	0	1	18
Arhgef10l	PU1_activated	0	1	0	1	17
Fam49b	PU1_activated	1	0	0	1	17
Pfkfb3	PU1_activated	0	1	0	1	16
Gmpr	PU1_activated	0	1	0	1	15
Dym	PU1_activated	1	0	0	1	15
Ssbp3	PU1_activated	0	1	0	1	15
Cd24a	PU1_activated	1	0	0	1	14
Itgb3	PU1_activated	0	1	0	1	14
Lhfpl2	PU1_activated	0	1	0	1	13
Prkag2	PU1_activated	0	1	0	1	12
Cnn3	PU1_activated	0	1	0	1	11
Slc41a3	PU1_activated	0	0	1	1	11
Bambi	PU1_activated	0	1	0	1	11
Arhgap32	PU1_activated	0	1	0	1	11
H2afy	PU1_activated	1	0	0	1	11
Csf1r	PU1_activated	1	0	0	1	10
Atp2b4	PU1_activated	0	1	0	1	10
Lrrfip1	PU1_activated	0	0	1	1	10
Susd3	PU1_activated	0	0	1	1	10
Rab44	PU1_activated	0	1	0	1	10
Sptssa	PU1_activated	1	0	0	1	9
Snx10	PU1_activated	0	0	1	1	9
Hhex	PU1_activated	1	0	0	1	9
Rpp40	PU1_activated	0	1	0	1	9
March1	PU1_activated	0	1	1	2	9
Ccl5	PU1_activated	1	0	0	1	9
Actr2	PU1_activated	0	0	1	1	9
Tnfrsf1a	PU1_activated	0	0	1	1	9
Nlrp1b	PU1_activated	0	0	1	1	9
Rbpj	PU1_activated	0	1	0	1	8
Zeb2	PU1_activated	0	0	1	1	8
Rai14	PU1_activated	0	0	1	1	8
Dock10	PU1_activated	0	0	1	1	8
Emilin2	PU1_activated	0	1	0	1	8
Kalrn	PU1_activated	0	0	1	1	8
Fabp5	PU1_activated	0	1	0	1	8
Tspan5	PU1_activated	0	1	0	1	8
Fndc1	PU1_activated	0	1	0	1	8
Nuak1	PU1_activated	0	1	0	1	7
Ncs1	PU1_activated	0	1	0	1	7
Myo1h	PU1_activated	0	0	1	1	7
Gng12	PU1_activated	1	0	0	1	7
March3	PU1_activated	0	1	1	2	7
Laptm5	PU1_activated	1	0	0	1	7
Tenm4	PU1_activated	0	1	0	1	7
Pqlc1	PU1_activated	0	0	1	1	7
Ldlrad3	PU1_activated	0	0	1	1	7
Tmem131	PU1_activated	0	1	0	1	7
Tgm3	PU1_activated	1	0	0	1	6
Enah	PU1_activated	0	1	0	1	6
Ctbp2	PU1_activated	0	0	1	1	6
Alox5	PU1_activated	0	1	0	1	6
St8sia4	PU1_activated	0	0	1	1	6
Auts2	PU1_activated	1	0	0	1	6
Cd5	PU1_activated	0	1	0	1	6
Sh3bgrl3	PU1_activated	1	0	0	1	6
Ndst1	PU1_activated	0	0	1	1	6
Rasal1	PU1_activated	1	0	0	1	6
Scd2	PU1_activated	0	1	0	1	6
Stxbp5	PU1_activated	0	1	0	1	6
Micall2	PU1_activated	0	1	0	1	6
Rgs10	PU1_activated	1	0	0	1	6
Nuak2	PU1_activated	0	0	1	1	5
Srl	PU1_activated	0	1	0	1	5
Lmo2	PU1_activated	1	0	0	1	5
Osbpl8	PU1_activated	0	1	0	1	5
Il31ra	PU1_activated	0	1	0	1	5
Camk2a	PU1_activated	0	1	0	1	5
Lpgat1	PU1_activated	0	1	0	1	5
Prss2	PU1_activated	1	0	0	1	5
Ramp1	PU1_activated	1	0	0	1	5
Nedd9	PU1_activated	0	0	1	1	5
Cox4i2	PU1_activated	0	1	0	1	5
Entpd1	PU1_activated	0	0	1	1	5
Rufy1	PU1_activated	0	0	1	1	5
Pou2f2	PU1_activated	1	0	0	1	5
Egfl7	PU1_activated	1	0	0	1	5
Poll	PU1_activated	0	1	0	1	5
Tmtc2	PU1_activated	0	1	0	1	5
Fam3c	PU1_activated	0	1	0	1	5
Adssl1	PU1_activated	0	1	0	1	5
Osbpl1a	PU1_activated	0	1	0	1	5
Aldh1b1	PU1_activated	0	1	0	1	5
Gucy1a3	PU1_activated	0	0	1	1	4
Traf3	PU1_activated	0	1	0	1	4
Fzd7	PU1_activated	0	1	0	1	4
Anln	PU1_activated	0	1	0	1	4
Rnf149	PU1_activated	0	0	1	1	4
Myl4	PU1_activated	1	0	0	1	4
Morc3	PU1_activated	0	0	1	1	4
Grk3	PU1_activated	1	0	0	1	4
Spag9	PU1_activated	0	0	1	1	4
Gng10	PU1_activated	0	0	1	1	4
Homer1	PU1_activated	0	1	0	1	4
Scd1	PU1_activated	0	1	0	1	4
Acer3	PU1_activated	0	0	1	1	4
Slc16a3	PU1_activated	0	1	0	1	4
F13a1	PU1_activated	0	1	0	1	4
Diaph1	PU1_activated	0	0	1	1	4
F2r	PU1_activated	0	1	0	1	4
Cd52	PU1_activated	1	0	0	1	4
Cdc42ep4	PU1_activated	0	1	0	1	4
Aldh3b1	PU1_activated	0	1	0	1	4
Itsn2	PU1_activated	0	1	0	1	4
Ak4	PU1_activated	0	1	0	1	4
Scarb1	PU1_activated	0	1	0	1	4
Matk	PU1_activated	0	0	1	1	4
Gns	PU1_activated	0	0	1	1	4
Bst1	PU1_activated	0	1	0	1	3
Rag2	PU1_activated	0	1	0	1	3
Piwil4	PU1_activated	0	1	0	1	3
Sestd1	PU1_activated	0	1	0	1	3
Gpr174	PU1_activated	0	1	0	1	3
Cox6a2	PU1_activated	1	0	0	1	3
Fam117a	PU1_activated	1	0	0	1	3
Jak2	PU1_activated	0	0	1	1	3
I830077J02Rik	PU1_activated	1	0	0	1	3
Mff	PU1_activated	0	1	0	1	3
Dhcr24	PU1_activated	0	1	0	1	3
Mdc1	PU1_activated	0	1	0	1	3
Hpse	PU1_activated	0	0	1	1	3
Tgfb2	PU1_activated	0	0	1	1	3
Khdc1b	PU1_activated	0	1	0	1	3
Rnasel	PU1_activated	0	1	0	1	3
Tdrd7	PU1_activated	0	0	1	1	3
Golm1	PU1_activated	0	0	1	1	3
Tango6	PU1_activated	0	1	0	1	3
B430306N03Rik	PU1_activated	0	0	1	1	3
Def8	PU1_activated	0	1	0	1	3
Ap1s3	PU1_activated	0	0	1	1	3
Afg3l1	PU1_activated	0	1	0	1	3
Steap3	PU1_activated	0	1	0	1	3
Gpd2	PU1_activated	0	1	0	1	3
Nap1l1	PU1_activated	0	1	0	1	3
Acsl3	PU1_activated	0	1	0	1	2
Podxl	PU1_activated	0	1	0	1	2
9930111J21Rik1	PU1_activated	0	0	1	1	2
Ddx25	PU1_activated	0	1	0	1	2
Tmbim1	PU1_activated	0	0	1	1	2
Vash1	PU1_activated	0	1	0	1	2
Hnf4a	PU1_activated	0	1	0	1	2
Baz1a	PU1_activated	0	1	0	1	2
Gpr160	PU1_activated	0	1	0	1	2
Zfp52	PU1_activated	0	0	1	1	2
Dusp9	PU1_activated	0	1	0	1	2
Glipr1	PU1_activated	1	0	0	1	2
Piwil2	PU1_activated	0	0	1	1	2
Trim55	PU1_activated	0	0	1	1	2
Gm10406	PU1_activated	0	1	0	1	2
Cd3d	PU1_activated	0	1	0	1	2
Ifi203	PU1_activated	1	0	0	1	2
Ggct	PU1_activated	1	0	0	1	2
Msmo1	PU1_activated	0	1	0	1	2
Mlec	PU1_activated	0	1	0	1	2
Tor3a	PU1_activated	0	0	1	1	2
Naga	PU1_activated	1	0	0	1	2
Nefh	PU1_activated	0	1	0	1	2
Csf3r	PU1_activated	0	0	1	1	2
Il17d	PU1_activated	0	0	1	1	2
Aldoart1	PU1_activated	0	1	0	1	2
Gria3	PU1_activated	1	0	0	1	2
Fam212a	PU1_activated	1	0	0	1	2
Lyl1	PU1_activated	0	1	0	1	2
Mb21d1	PU1_activated	0	0	1	1	2
Ube2q1	PU1_activated	1	0	0	1	2
Serpina3n	PU1_activated	0	0	1	1	2
Trip11	PU1_activated	0	0	1	1	2
Pgm2l1	PU1_activated	0	1	0	1	2
Trpa1	PU1_activated	0	1	0	1	2
Cd3e	PU1_activated	0	1	0	1	2
Cd300lf	PU1_activated	0	0	1	1	2
Pdia5	PU1_activated	0	1	0	1	2
Snph	PU1_activated	0	1	0	1	2
Fam111a	PU1_activated	0	1	0	1	2
Zfp35	PU1_activated	0	1	0	1	2
Fam109b	PU1_activated	0	1	0	1	2
Hist1h2ao	PU1_activated	0	1	0	1	1
Slc43a3	PU1_activated	0	1	0	1	1
Acat2	PU1_activated	0	1	0	1	1
Tnni2	PU1_activated	0	0	1	1	1
Klk8	PU1_activated	1	0	0	1	1
Gpr31b	PU1_activated	0	1	0	1	1
Ybx3	PU1_activated	0	1	0	1	1
Ltb4r1	PU1_activated	0	0	1	1	1
Cd48	PU1_activated	1	0	0	1	1
Adgra3	PU1_activated	0	1	0	1	1
Cfp	PU1_activated	1	0	0	1	1
Vps18	PU1_activated	0	0	1	1	1
Gk	PU1_activated	0	1	0	1	1
Brca2	PU1_activated	0	1	0	1	1
Eif4ebp1	PU1_activated	0	1	0	1	1
Atp6v0b	PU1_activated	1	0	0	1	1
Hfe	PU1_activated	0	0	1	1	1
Tctex1d2	PU1_activated	1	0	0	1	1
Hsd17b6	PU1_activated	0	0	1	1	1
Serpina3i	PU1_activated	0	0	1	1	1
Ms4a6c	PU1_activated	1	0	0	1	1
Ipo7	PU1_activated	0	1	0	1	1
Nfya	PU1_activated	0	1	0	1	1
Edem2	PU1_activated	0	1	0	1	1
Dnajc2	PU1_activated	0	1	0	1	1
Btnl9	PU1_activated	0	1	0	1	1
Fut4	PU1_activated	0	1	0	1	1
Pkd2l1	PU1_activated	0	1	0	1	1
Stx7	PU1_activated	0	0	1	1	1
Acaca	PU1_activated	0	1	0	1	1
Spta1	PU1_activated	0	1	0	1	1
Nr0b2	PU1_activated	0	1	0	1	1
Ndufb8	PU1_activated	0	0	1	1	1
Erlin1	PU1_activated	0	0	1	1	1
Vat1l	PU1_activated	0	1	0	1	1
Pola1	PU1_activated	0	1	0	1	1
Dcun1d1	PU1_activated	1	0	0	1	1
Kcnc3	PU1_activated	0	1	0	1	1
Tbc1d24	PU1_activated	0	0	1	1	1
Gls2	PU1_activated	0	1	0	1	1
Fdps	PU1_activated	0	1	0	1	1
Ccbl2	PU1_activated	0	1	0	1	0
Fam65a	PU1_activated	0	1	0	1	0
Cd3g	PU1_activated	0	1	0	1	0
Asns	PU1_activated	0	1	0	1	0
Paox	PU1_activated	1	0	0	1	0
Il5ra	PU1_activated	0	0	1	1	0
Gm3002	PU1_activated	0	1	0	1	0
Prss57	PU1_activated	0	1	0	1	0
Inpp5j	PU1_activated	0	0	1	1	0
Nfe2	PU1_activated	0	1	0	1	0
Lyz2	PU1_activated	1	0	0	1	0
Sepp1	PU1_activated	0	0	1	1	0
Cab39l	PU1_activated	0	0	1	1	0
4933404O12Rik	PU1_activated	0	1	0	1	0
Ninl	PU1_activated	0	1	0	1	0
Aprt	PU1_activated	1	0	0	1	0
Mbnl3	PU1_activated	0	1	0	1	0
Nsdhl	PU1_activated	0	1	0	1	0
Gm10409	PU1_activated	0	1	0	1	0
Gstt3	PU1_activated	0	0	1	1	0
Tdrkh	PU1_activated	0	0	1	1	0
Serpinb1a	PU1_activated	0	1	0	1	0
Trmt2a	PU1_activated	0	0	1	1	0
Cst3	PU1_activated	1	0	0	1	0
Napepld	PU1_activated	0	0	1	1	0
Serpina3h	PU1_activated	0	0	1	1	0
Tm7sf3	PU1_activated	0	1	0	1	0
Dnmt3b	PU1_activated	0	1	0	1	0
B230312C02Rik	PU1_activated	0	0	1	1	0
Klhl23	PU1_activated	0	1	0	1	0
Mgl2	PU1_activated	0	1	0	1	0
Gm15663	PU1_activated	0	1	0	1	0
Hn1l	PU1_activated	0	1	0	1	0
D630045J12Rik	PU1_activated	0	1	0	1	0
Gm3317	PU1_activated	0	1	0	1	0
Gjb3	PU1_activated	0	0	1	1	0
9030619P08Rik	PU1_activated	0	1	0	1	0
Bmyc	PU1_activated	1	0	0	1	0
Vat1	PU1_activated	0	1	0	1	0
Ankrd27	PU1_activated	0	1	0	1	0
Tmem206	PU1_activated	1	0	0	1	0
Ifi27l2a	PU1_activated	1	0	0	1	0
Idi1	PU1_activated	0	1	0	1	0
Fgf11	PU1_activated	0	1	0	1	0
Fam101b	PU1_activated	0	0	1	1	0
Cyp51	PU1_activated	0	1	0	1	0
Ndrg2	PU1_activated	0	1	0	1	0
Trbc1	PU1_activated	1	0	0	1	0
E030011O05Rik	PU1_activated	0	1	0	1	0
Gm3488	PU1_activated	0	1	0	1	0
Rgs9bp	PU1_activated	0	1	0	1	0
LOC100861615	PU1_activated	0	1	0	1	0
Yif1b	PU1_activated	1	0	0	1	0
Oas1a	PU1_activated	0	0	1	1	0
5730559C18Rik	PU1_activated	0	1	0	1	0

[truncated: 4 more sheets: Runx, STAT5, TCF1, TCF1_EILP_vs_proT]
