# Supplementary material for: Multi-modular structure of the gene regulatory network for specification and commitment of murine T cells
Source: Front Immunol. 2023 Jan 31;14:1108368. doi: 10.3389/fimmu.2023.1108368 (PMC9928580; doi:10.3389/fimmu.2023.1108368)
Supplement: Supplementary Table 2 — Heatmap keys describing different immune cell populations shown in in Figures 2, 4, 5. [file Table_2.xlsx]

## Sheet: Sheet1
Table 2: Identity of ImmGen samples used in figure heatmaps
Figure2, 4, 5, Heatmap number key; heatmaps generated by the MyGeneSet databrowser of ImmGen website, www.immgen.org
Bone marrow progenitor (BM progen): 1.LT-HSC CD34-, 2. LT-HSC CD34+, 3. ST-HSC CD150-, 4. multipotent progenitor2 (MMP2) CD150+CD48+, 5. MMP3 CD48+; 6. MMP4 CD135+.
B cells: 1. CLP (BM), 2. Pre-Pro-B (BM), 3. pro-B (BM), 4. Newly formed B (BM), 5. T1 B spleen (Sp), 6. T2 B (Spl, 7. T3 B (Sp), 8. B (Sp), 9. B female (Fem) Sp, 10. Follicular B (Sp), 11. Marginal zone (MZ) B (Sp), 12. Memory (mem) B (Sp), 13. Germinal center (GC) centrocytes (Sp), 14. GC centroblasts (Sp), 15. Plasmablasts (Sp), 16. Plasma cells (Sp), 17. Plasma cells (BM), 18. Peritoneal B1b c…
T cells: 1. ETP thymus (Th), 2. DN2a (Th), 3. DN2b (Th), 4. DN3 (Th), 5. DN4 (Th), 6. Immature single positive (ISP) (Th), 7. DP (Th), 8. CD4 SP (Th), 9. Naïve CD4 (Sp), 10 Naïve CD4 Fem (Sp), 11. Stimulated CD4 (anti-CD3+CD40 18hr) Sp, 12. CD8 SP (Th), 13. Naïve CD8 (Sp), 14. CD44- P14 CD8 (Sp), 15. CD8 T effector (TE) LCMV day 7 (d7) (Sp), 16. CD8 memory precursor (MP) LCMV d7 (Sp), 17. CD8 int…
gd T cells (Tgd): 1. Tcrvg2+Scart2+d17 CD24a+ (Th), 2. Tcrvg2+Scart2-d1 CD24a+ (Th), 3. Tcrvg1.1+Scart2-d1 CD24a + (Th), 4. Tcrvg2+ d17 CD27- Lymph node (LN), 5. Tcrvg2+ d1 CD27- (LN), 6. Tcrvg1.1+ d1 CD27- (LN), 7. Total Tgd (Sp).
Innate lymphoid cell (ILC)s: 1. NK CD27-CD11b+ (Sp), 2. NK CD27+CD11b-(Sp), 3. NK CD27+CD11b+ (Sp), 4. NK CD27-CD11b+ (BM), 5. NK CD27+CD11b-(BM), 6. NK CD27+CD11b+ (BM), 7. ILC2 small intestine (SI), 8. ILC2 ST2- (SI), 9. ILC3 NKp46- CCR6- (SI), 10. ILC3 CCR6+ (SI), 11. ILC3 NKp46+(SI).
Dendritic cells (DC): 1. DC CD4+ (Sp), 2. DC CD8+ (Sp), 3. plasmacytoid DC (pDC) (Sp)
Macrophage (MF) : 1. MF peritoneal cavity (PC), 2. MF Fem (PC), 3. MF CD226+MHC-II+F4/80lo (PC), 4. MF CD102+MHC-IIloF4/80+ (PC), 5. MF Red pulp (Sp), 6. Alveolar (Av) MF (Lu), 7. Av MF poly I:C (Lu), 8. Microglia CNS, 9. MF inguinal perigonadal adipose tissue.
Monocyte (Mo): 1. Mo Ly6C+ Blood, 2. Mo Ly6C- Blood.
Granulocyte (GN): 1. BM neutrophil, 2. Sp neutrophil, 3. Thio-induced peritoneal neutrophil.
Mast cell (MC).
